# Supplementary material for: In Silico Identification and Experimental Validation of Insertion–Deletion Polymorphisms in Tomato Genome
Source: DNA Res. 2014 Mar 11;21(4):429–38. doi: 10.1093/dnares/dsu008 (PMC4131836; doi:10.1093/dnares/dsu008)
Supplement: Supplementary Data [file supp_dsu008_dsu008supp_table1.xls]

## Sheet: Sheet1
Table S1. Chromosomal position, primer sequence, length of insertion/deletion, number of alleles and polymorphic information content for 2,272 InDel markers in tomato.
InDel name	Chromosome	Physical position	Primer sequence (5'-3')		InDel size (bp)	InDel sequence	Solanum pimpinellifolium			S. lycopersicum var. cerasiforme				S. lycopersicum
			Forward	Reverse			No. of alleles	PIC		No. of alleles	PIC			No. of alleles	PIC
sli1	ch01	43473	GACTGGTGAGCTTAAAGGGTG	GGTATTGGACTTGGGGCTTT	24	tttgtaaagaaactcaatcaagag	4	0.6875		1	0			2	0.18
sli41	ch01	65323	CATCGCAAATACACGCACAT	AGGAAACCACATTTTGTGAGG	10	cttatagttg	1	0		1	0			1	0
sli21	ch01	116829	GGAGAGAAGCGAGTGATATTGG	GTCGTCTCTCTCCCATCTCG	20	tgaatcgtacaaaatacatg	1	0		1	0			1	0
sli6	ch01	124264	CCGCTTCTATTTCGAGCATT	CCATCTCAGAAAGCCAGAAAAC	2	cg	2	0.21875		1	0			1	0
sli71	ch01	709387	TTTCAAGTTCAAACGGTCCC	AAATGCACCATTTTTCTCCG	16	atttttttttgatccg	2	0.46875		1	0			1	0
sli72	ch01	957726	TACACCCCTGTACAGTGCCA	TCCCATCCATCTTAGCCTTG	7	tgccacc	2	0.492188		1	0			1	0
sli73	ch01	1120472	CGCGTGGGAGATATCTGAAT	GCAAAGGGAAAATGGACAAG	20	aacttgcac-aaattacaaaa	1	0		1	0			1	0
sli74	ch01	1306776	TTCGTATTTCCAATAGGCGG	CGCTAAATTGCTCGTAGCTG	13	tattagcaacaaa	1	0		1	0			1	0
sli75	ch01	1502091	GCAAAACCTAGGTGCTTTCA	TACTCGGATGATGTGGGTGA	12	aataataataat	3	0.40625		1	0			1	0
sli76	ch01	1728701	AGCGAAGACCTCAAAATCCA	TCCGCTACTGCTACCAATCA	3	ccc	2	0.21875		1	0			1	0
sli77	ch01	1903597	TGATAGGTCTCCCCTATGGTG	AGCAACGTTGTGCTCTACCA	5	gatta	2	0.492188		2	0.375			2	0.48
sli78	ch01	2108802	CTGGCGAGAAAAGGATTCAA	TGGTTAAAGGGGAAAGCCAT	3	tgt	1	0		1	0			1	0
sli79	ch01	2327903	AGCTTGGAGGAACCCTTCAT	CTCAACTGGTTGGCCACTTT	11	tcaacttccat	2	0.375		1	0			1	0
sli10	ch01	3094077	CCATTTTCTTCTTGACTTTGAGG	GTTCGGTCGGAAAATGAATG	22	aatttgtactctagaacatgat	1	0		1	0			1	0
sli84	ch01	3314596	GTGTTCACGTGCTTGACCC	AGCTGTTGCCAGTCACCTTC	4	agaa	2	0.375		1	0			1	0
sli85	ch01	3516591	CGATCCCTCCACCCTTTATC	CTACTTCATTTCCCCCTCCC	3	tct	1	0		1	0			1	0
sli86	ch01	3717673	TAGAGCCAAGGGAACGAAGA	TGACAATAATGAGGGGCGAT	10	tgtaataacc	1	0		1	0			2	0.18
sli87	ch01	3906440	CAAACAAGCACCAAAGCAGA	GGATCAGTTTTTCTCAGGGGA	6	attcga	1	0		1	0			1	0
sli88	ch01	4112120	CACGGAGTCTGCTTCATTCA	TCATTGCACTTCATGATCCC	4	attt	1	0		2	0			2	0.42
sli89	ch01	4369321	CCACCAAATATGATAAAAGCCC	CCATGTCGCCATTTTTCTTT	7	cttcttc	2	0.21875		1	0			1	0
sli90	ch01	4527135	CCAAGACATAACCTCGACATGA	GTCTCGGGATTTTGGTTTCA	19	agattcaaatttgacctag	2	0.489796		1	0			1	0
sli95	ch01	5500534	GAAGACCCATCGGAAACTGA	CTTCAAAAGGCTCTGGGATG	8	acacacac	2	0.21875		1	0			1	0
sli99	ch01	6301521	GCGTTCCACGTGGTATGTTT	GCCTTGAGGTATGACCGAAC	8	taatttag	1	0		1	0			1	0
sli106	ch01	8097176	CAAAACCTTGACTGAAGCGA	CCAGCATTCATATGGCCTCT	5	ctatt	1	0		1	0			2	0.32
sli108	ch01	8414441	CAGTGCAAGCGTGATTGATT	CTTCACCAACCTCGAACCAT	13	aggatgatcacct	2	0		1	0			1	0
sli112	ch01	9303714	ATGTAGGGAAACAATGGTGGA	TATCTTGCAAGTGCAAAGCG	4	atta	1	0		1	0			1	0
sli123	ch01	11735553	CCAAGATGCCAATGATAACG	CAACACAGTCCGAACTTCCA	26	atttactagctaaaaatccaaagacc	1	0		1	0			1	0
sli124	ch01	11914018	GTTGAAAATACCTCGTCCGC	ATTCCCTACATCGCAAGCTC	16	cgatagagctacacct	2	0.492188		1	0			1	0
sli128a	ch01	12939969	GGTCAGCAAGGCTTCAAAAG	GATTCGCACTGAGGGTTGTT	35	tcagtatgagtttctccaaaagctttcagtatgag	2	0.5		1	0			1	0
sli131	ch01	13643542	CGGGAAAGGAAAGTTGTGAG	GGGAGCCGAAAGGAAGAAT	5	ctttt	1	0		1	0			1	0
sli132	ch01	13846049	GAATCTCCAACCTCCAACCA	TTCAGGGGTATTTGGGACAA	18	ttatatgctaattctatc	2	0.489796		1	0			1	0
sli143	ch01	16327311	CCCTTTGCCTCATCCGTAGT	TGGAAGTGATTCAGAAGGGG	9	aacaaagga	2	0.375		1	0			1	0
sli144	ch01	16609713	GTGGCAACCATGTAATTGGG	TGGTCAGGCATCACAACTTC	5	ttgcc	2	0.375		1	0			1	0
sli145	ch01	16832083	AAACCCCCTTGTTGAATGTG	TTTTCCCTTCAAGCGTTTTG	16	gtgtactaaaatagtg	2	0.46875		1	0			1	0
sli153	ch01	18911615	TTTGGCTCAAACATCTCCAA	GGATGAGTTGCATTTGCTGA	14	actctcgtctctca	2	0.46875		1	0			1	0
sli154	ch01	19103703	GTGCATAGCTTGGGTTTTCC	GAGCCAACATGACGCTTGTA	3	aaa	2	0.21875		1	0			1	0
sli157	ch01	19809133	GGATATTGCACGTTTAGGCAA	CAATACCAACCCCAATTTCG	5	agtta	1	0		1	0			1	0
sli158	ch01	20018325	CGTGCAATTGGAACAGTGAG	GAGGCACAAAGTGTGGTTTG	5	ctttc	1	0		1	0			2	0.18
sli166	ch01	21659826	TGCAACTTCCTTTGTTGTCG	TGAGTTGGACCTACCCCAAG	12	aatcacttcttc	2	0.117188		1	0			1	0
sli167	ch01	21804735	AGCCACACTGAATATGGTCG	CCCAACCCATTTTTACCCAT	15	aaaataaaatgggta	2	0		1	0			1	0
sli168	ch01	21992305	AGCAGATCACTCTCTCCCCA	ATATAAGGCGGGGAAGGCTA	8	cagctttg	2	0.117188		1	0			1	0
sli173	ch01	23066862	GGGCTCACCACTAAATTTGC	TGCTTACGTGCGCTACATCT	6	aactag	2	0.117188		2	0			2	0
sli178	ch01	24114686	TGTTATGCCTCAGATGCCAA	TGGAGATCTTTCGTGTGGAA	13	acacagacgatct	2	0.117188		1	0			1	0
sli183	ch01	25573081	TGCACACACACACACACACA	TGCCCAAGTTCTTACGCTCT	8	acacacat	2	0.375		1	0			2	0.18
sli190	ch01	27206817	GGAGACCCCTGAAGGAAAGA	GCAAGAGACCCCTCTTCTCA	28	ctctaatagttatgacagataagcaaga	1	0		1	0			1	0
sli197	ch01	28583278	CGACCACCTTGTGGATTTCT	TGACGGGTTAATGACCATCC	4	atta	1	0		1	0			1	0
sli198	ch01	28850337	ACCAAGCCCTTCCTTGAGTT	GTCAAGAGACGGGTTGATGG	74	tttaaaatacccaaaataccccttattaatctgaaaaccttctatttgtatgtggtgtgaaattacaacttcag	2	0.117188		2	0			2	0
sli201	ch01	29372090	TTATTGAATGCTTTGCAGGC	ACTTGTTGAAATGCCTTCGC	5	ctaag	2	0.117188		2	0			2	0
sli205	ch01	30294900	CATGTGAATCCAAAGCATGTG	TCACCCTACACACTCCTAGAAACA	4	atac	1	0		1	0			2	0.18
sli206	ch01	30486379	GCCATTGAGAATGAGACCCT	TGAGCTCATGTTTCCTGACG	3	ttt	2	0.21875		1	0			2	0.32
sli212	ch01	31763951	GGCGACTGCATTTCTTCAAT	ATGGTCTTCAACTGCCATCC	6	tgaaat	2	0		1	0			1	0
sli223	ch01	33906835	TATCCGTCGATGGAGACGTG	CCGGCTCAAATGAAATTCTG	4	aaac	1	0		1	0			1	0
sli224	ch01	34127336	CTTCAAGGATGATGACACCG	AGTGTGGCACGCTTAACAAT	6	aaagta	4	0.65625		3	0			3	0
sli225	ch01	34332500	CAATGGGGAACAACCCTAAA	TTGGACGTGATATTGGGTGA	24	acccttgactttctgcccaaaaaa	1	0		1	0			1	0
sli226	ch01	34740944	TCATGGATTTGATTCCCACA	ACCGTGATCTTGGATGGAAA	3	cct	2	0.21875		1	0			1	0
sli227	ch01	34937165	TTTGCCTTCCATTGGCTAAG	TGGGAAATGTGGTTGTCTGA	4	tcgg	1	0		1	0			1	0
sli234	ch01	36526272	GGTTACATCAGTAAGGGTCATGC	AATTCCGTTGCGAATCTGTC	13	aacttaccctaac	2	0.21875		1	0			1	0
sli235	ch01	36724579	CAAACAATCAAGTACAGGGGC	CACACGAGAACACACAACACA	4	gtgt	1	0		2	0.375			2	0.18
sli236	ch01	36944399	TATCCAAAACGCTGGTGTCA	CAAAGGTTTGTGACCTTTCTGA	8	gtttttaa	1	0		2	0			2	0
sli237	ch01	37100863	TCACAACTCCTTGGAAAGGC	GGGTTGCGACTCCTAGAAAA	19	aacttttgaaaaagtcaca	1	0		1	0			1	0
sli238	ch01	37389158	GCGACATTGGTGAAAGTTGA	GGACGTTTGACCTCCAAAAT	11	taagttttagt	1	0		1	0			1	0
sli242	ch01	38102677	GGGGACGAATGTTCCTAAAA	GGACGATCCTTGATGATTTGA	3	ggg	1	0		1	0			1	0
sli243	ch01	38321437	TTGTATGGGCTACATAGTTGTGG	AGACGCTTGTTTTGATGCCT	5	actct	3	0.460938		1	0			1	0
sli244	ch01	38556460	AAGAATGGTTGGAGGTTGGA	CTCCCCCAATTGAGTCTTGA	22	actcttcgtgagttgagatgta	1	0		1	0			1	0
sli256	ch01	41152384	AAACCCCCACTAACCCAAAG	GGGGTTTATAGGGTTCAAAGC	7	acactaa	2	0.21875		1	0			1	0
sli257	ch01	41323083	GGCAATCAATCTCCTCCTCA	CCCGGTTTTCTGATTCTTGA	41	caagctccaatcaatcctccagctatgacataaggagaaaa	1	0		1	0			2	0.255
sli2795	ch01	42010361	ACATTCCCTTTTCATGTGGC	TCAATCAAAGCCCTTCAACA	10	tcgtaccaaa	2	0.117188		1	0			1	0
sli2796	ch01	42279357	ATTACCTCGATCAAGTGCCG	GAGTGGTGAGCTCCAATCGT	12	attattatcaaa	2	0.46875		1	0			1	0
sli2797	ch01	42650598	CAAGTGGGTTCCTCTTGGAG	TTGAGGACCTAAGGAGTGGG	5	acctc	2	0.117188		1	0			2	0.5
sli2799	ch01	43606482	AGGAACTCTTGGGGAAAGGA	TCCCAATCAGAATCAAACGA	11	ttcgtattctt	1	0		2	0			2	0
sli2800	ch01	44092971	GGATGTGGCTCAAACTCGAT	CCTCCATTTTCTCCCTTGGT	8	catatatt	2	0.117188		1	0			1	0
sli2801	ch01	44235137	GGGTGGTTTGAGGTTGGTTA	CCCTTTCATGGCTGAATCTT	7	gaaagtt	1	0		2	0.21875			1	0
sli2802	ch01	44440858	CCTCTGGTGATACTTGGTGC	AAGAAGAGGCTTGTTTGCGA	15	ccagcgtcattaacc	2	0.21875		1	0			1	0
sli16	ch01	46358422	TTTGCCATGTTGAATCTGGA	CAAGAAGGGTCAAATCCCAA	5	cgtct	2	0.429688		1	0			1	0
sli2804	ch01	46913299	CATATCTTCACGTGTTGGCG	TTCCCGTCTATAACGTCGGT	5	aaata	2	0.117188		1	0			1	0
sli2806	ch01	47308313	TCTTAGGCGAGATGTGTCCC	GGGCATGTCCTTGATTCAGT	17	agagattgtaagaacat	1	0		1	0			1	0
sli2807	ch01	47554708	TTCGGTTTTGCACATCACTC	TATACGCTATGTAGCGGGGC	4	tcag	1	0		1	0			2	0.32
sli2808	ch01	48052019	GCGAGGCTGAATCTCAAATC	CCTTGGTGAGGACCCAAATA	6	acaccc	2	0.21875		1	0			1	0
sli2809	ch01	48522241	GAAATCACGGGTTATTGGCA	TGGAGGGAATTCTTCCATAGTG	4	attt	1	0		1	0			1	0
sli2811	ch01	48996733	CGTGCATTCTTGAGACCAAA	CATCTTAGGGTTTGGGATGG	4	taca	2	0.117188		1	0			1	0
sli2812	ch01	49128455	TGAGAGGACCATTGTGCTGA	TTGTCTTCACTCACCGATTCC	8	tatgtata	2	0.375		1	0			1	0
sli2813	ch01	49764152	TGGTCCATGCTTGAAATGAA	CAAATTGGAGGTTATGGATGC	4	gaag	1	0		1	0			1	0
sli2814	ch01	49930902	CTATGCTCCGTCGTCCAAAT	GCGACCACAAGATCAAAGGT	5	caacg	1	0		1	0			1	0
sli2815	ch01	50170568	CCTATTCAAAGGGTTGTGGG	ATGTGGAGATTGGGGATTGA	15	atccccgctctccac	2	0.375		1	0			1	0
sli2816	ch01	50887188	TTAGCGGTGTTGATGAGTCG	TCCATCATTTTCGCTCCTTT	4	aagt	1	0		1	0			1	0
sli2817	ch01	51276159	CATGGTGCTTTTACTTGCCC	TATGAAATGCCTGAAGCGTG	25	tgaccatctttatcatatgatcctc	2	0.21875		1	0			1	0
sli2818	ch01	51402340	CCTACTCCACAAGCCTGTTCT	GGGACAACTTGATCGTCCAT	12	gcagaatatgaa	1	0		1	0			1	0
sli2820	ch01	52450041	AGGAGGACATTACACGTGCG	CGGAAGTATCATTTAACCCCC	5	cgggg	1	0		1	0			1	0
sli2821	ch01	52748836	AGGGAATAAAGAGTTGCGGA	GGACGTCATGGATGTTCCTT	6	atctag	1	0		1	0			1	0
sli2822	ch01	53088704	GCCCCATCTTAACCAAACC	AGTGGGATGATGCGATTGTT	7	gataatt	1	0		1	0			1	0
sli2824	ch01	53437015	CCGTTACAAGGACCAATGAA	CGCACAACAACTTCCAAAGA	9	atcgtcatc	2	0.117188		1	0			1	0
sli2825	ch01	53825186	GAACATCCAACCAAATGCAA	CAGAACGATTTAGCGTTATTGG	12	agccctaaatcg	1	0		2	0.375			2	0.18
sli2826	ch01	54007175	CCCACAGAGTCATATGCGAA	TGCACTTTACATCAACCCCA	7	tccacaa	2	0.21875		1	0			1	0
sli2827	ch01	54227510	TATTCCTTCTTCCCCGCTTT	CAAGAACGTTAAGATTGCTGGA	4	tata	3	0.59375		1	0			1	0
sli2828	ch01	54536346	GCTACACGTGCATGGCTTTA	TGGGTCAAATTACGGTCCAT	5	gagaa	2	0.304688		1	0			1	0
sli2829	ch01	54834157	TCACCTTTGGGATTCCATTC	TTAGCGAATATGGGTCAATCC	13	tttcaaaattgat	2	0.304688		1	0			1	0
sli2830	ch01	56739050	TCATATTCGGCTCCACCTTC	TGGTGGCGATGTCAGTTTTA	9	cttcaccac	2	0.375		1	0			1	0
sli2831	ch01	56908826	GGATATGAGGATGGGAGGGT	CCCTAAGTGTCCTCTCGGTCT	4	ggcc	1	0		1	0			1	0
sli2832	ch01	57174341	TTCCCCAAAAAGGTTGTGAG	CGATCACGGGACTAAAGAAGA	5	atctc	1	0		1	0			1	0
sli2833	ch01	57618254	TGTTGCCTGACTGATTACGAA	ATTCCCGCTACACGAGAAGA	5	gccat	2	0.46875		1	0			1	0
sli2834	ch01	58199972	ATGCCCGATCATAATCCAAG	GGACCACAATTATTCCCCCT	23	gatcgccgctagtatttaggtat	2	0.304688		1	0			1	0
sli2835	ch01	58372860	CTTGGGACAAATCTCCTTCG	CAACCTAGAGCCCCCAAAAT	11	cctcccgcaag	1	0		1	0			1	0
sli2836	ch01	58515708	TGCATGTTTCCCTACCAACA	CAGGAACATCCCCATAGACAA	4	tctt	1	0		2	0.5			1	0
sli2837	ch01	59646390	GACCTTGTTGAGTTGGAGGC	TATCGAATATCTCCGGCCAA	4	aaaa	3	0.59375		1	0			1	0
sli2838	ch01	60081765	GCCTCAACAAAGTGCAATCA	AACGCGTCTCAATGAAACCT	13	atgcaatcatgtt	2	0.21875		2	0			2	0
sli2839	ch01	60319388	AAAATTGTTGCACGAAAGCC	CCATGTAGGATTTTTGGAGGG	7	ttgatat	2	0.46875		1	0			1	0
sli2840	ch01	60632320	CCATCTTTGGATTTGTCAGC	GATGGTTCATCGGAGGAAGA	6	cctaca	2	0.21875		1	0			1	0
sli2841	ch01	60833764	TGGTCCTCCACATTTTCCAT	TCCTTAGGCAACCGTTGAAG	14	tgtttaggcttagt	1	0		1	0			1	0
sli2843	ch01	61415256	ATGTCCTCTCACCAAATGGC	TTGAGGAAATTCGGAACGAC	11	ccctgtaccaa	1	0		1	0			1	0
sli2844	ch01	61615225	TAGCAGATGACGGTGCAGAC	GCAAGGCTGCAATGTTGATA	17	ctatactcttctcgttc	1	0		1	0			1	0
sli2845	ch01	62219234	GGAGTGATCTGAGCCTTCGT	ACCAGAGGCAATGCAATCTC	8	atatatat	2	0.46875		1	0			1	0
sli2846	ch01	62718259	GAGCGCAACTTTCGCATTAC	CGAAGTTCATGCAATTGAGC	10	ttgcttggcc	1	0		1	0			1	0
sli2847	ch01	64133587	TAAGAGACGCATGAAGCCAA	TGTCGGACAAGGGTTCTAGG	5	ataat	2	0.117188		1	0			1	0
sli2848	ch01	64323649	AGAATCGTCGTTGCATTTCA	TCCACAATTTCTTCCCATGA	4	acat	2	0.117188		1	0			1	0
sli2849	ch01	64692923	GGCCATATGGAGGATGAATG	ATTGCCAACACATTTCCCAT	7	atgctga	2	0.46875		1	0			1	0
sli2850	ch01	64848081	CCAAGTGAAAGACCTTCCAAA	TGTGAATTTTGGAGCCATGA	19	taagagattcttacatagc	1	0		1	0			1	0
sli2851	ch01	65179794	TCTGACGGTAAAGAAAGGGC	ATCGCAAATCAAGTCCTGCT	11	attggagggtg	2	0.117188		1	0			1	0
sli2852	ch01	66111156	CCCTCATGCTCATTACCTTTC	AGAATGAGGAATCACCACCG	9	actatatgt	2	0.46875		1	0			1	0
sli2853	ch01	66875354	TTCCCAACACACAAGGTGAA	AAGAATGCTGCAAGCTGGTT	21	tatagaaaacagtggggtgga	2	0.375		1	0			1	0
sli2854	ch01	67339735	TCGCGATACACACATACACTTT	TTTATTCCTGATGTTCCGGG	6	tccatc	1	0		1	0			1	0
sli2855	ch01	67562423	TTTGGTACTTGGTAGGTGGG	AACCAGAGGAATACTTCATGCC	15	taatatagatattag	3	0.59375		1	0			1	0
sli2856	ch01	67704395	GCAACAAAAGCCTGACACAA	TTTTGGGGACAAGTTTCTGA	15	caagggtagtaaagg	3	0.53125		2	0.375			2	0
sli2857	ch01	67931225	CTCACTGACCTCAATGCTCG	GGATAAGCCTTGCTGAAGGA	6	tgatat	2	0.21875		1	0			1	0
sli2858	ch01	68186360	ACTTGAAGGTGCTTGCGATT	TATCAGAAAACTCCCCCACC	4	tatt	2	0.5		1	0			1	0
sli2859a	ch01	68371495	TTTACAAAACCGAACCCGAG	GGCTTTGACATTGTTGACCA	10	aaataaaaaa	3	0.53125		1	0			1	0
sli2860	ch01	68517778	AAGGGGGAAGAGAAAAATGG	CCGGCAAGAATCTCGTTTAT	7	tattgat	3	0.539062		1	0			1	0
sli2861	ch01	69128736	CCTCATTTCCCCCAATTTTT	CACGGCGGTGAGGTATATTT	10	tcagctaccc	2	0.21875		1	0			1	0
sli2862	ch01	69334569	TTGCATTAAAGCAGTCAGCAG	GGAGGCCTTGGAGTAAAGAA	14	catctttgcaggtt	2	0.304688		1	0			1	0
sli2863	ch01	69508904	AATGGTCGTATTGCTGCTGA	ACCATCTTTTAACACCCGCA	8	aacggggt	2	0.21875		1	0			1	0
sli2864	ch01	69715727	TCGTCCAAGCTAGCAAATCT	CAAATGCAGAATGGAAGCAA	18	tgtacctctcgattgcag	1	0		1	0			1	0
sli2865	ch01	69990682	TCCAAAAGCATTCAGAAGCA	TTGTCCTGATCAGCGTCGTA	10	cttgctacga	2	0.429688		1	0			1	0
sli2866	ch01	70111344	TCTTCACCGCCTTCACTTCT	CGTAGGTGCCAGTTCCGTAT	7	tctgaag	2	0.21875		1	0			1	0
sli2867	ch01	70315277	AGACTCATGCCCACTTGACC	TTCGTGCTAAGGAGTGTTTCC	6	tatttt	1	0		1	0			1	0
sli2868	ch01	70500607	GTGCAACAATGCATTTCAGA	GCAAACAAATCCACGTTTCA	10	atatatatat	3	0.40625		1	0			2	0.48
sli2869	ch01	70766394	AAAAACTTCACGGGCTCAAA	GCCGGTAGGTAAGCAATCAA	4	aaaa	2	0.375		1	0			1	0
sli2870	ch01	70918686	CCACCTTGCTTATCATCGGT	ACGAGCAACCAAACATTTCA	9	atacacatc	2	0.492188		1	0			1	0
sli2871	ch01	71342138	ATGACAATGAGCACCTGCAT	CCCAGGCAAACCAAAATAGA	9	catttgtta	2	0.117188		2	0.375			1	0
sli2872	ch01	71902780	GAATGGCGTCAAAGTAAGGC	TCAAGCAGCAGATGAGATGG	5	gagag	3	0.320312		2	0.375			1	0
sli2873	ch01	72157194	AACAGAGTGCGATTTCATGCT	GCATGCGACAACAGATTGAG	16	catctcatatccaaaa	2	0.117188		1	0			1	0
sli2874	ch01	72329965	CCAGCCAAAACTACTGCTCC	GAAGCTATCTTTGCAAGGCG	5	aaata	2	0.117188		1	0			1	0
sli2875	ch01	72511190	ACTCCTTTGCGCATTCTTTA	CCTAATTTCTCTTCGAAGTTGC	4	atat	3	0.554688		2	0.5			2	0.48
sli2876	ch01	72915683	AGGGCATGTGTTGGATGTTT	TCCCCAGGTATGAAAGGAGA	4	taag	1	0		3	0.40625			1	0
sli2877	ch01	73167951	AAAAGGGGGCCAAGATAAAA	GGACCACCAACACAAATTCC	34	aataataataataataataataataataataata	6	0.695312		3	0.40625			3	0.34
sli2878	ch01	73301335	AAAATCGCTGTCAAGGCAGT	AAAACCGTTGCCTAGGTATTGA	13	aggcagcgatttt	2	0.21875		1	0			1	0
sli2879b	ch01	73511560	CCTAGCTATGGCTTGAGCGT	CATTGTGGCAACCAAACAAG	5	tttga	2	0.117188		2	0			2	0
sli2880	ch01	73727884	GTGCATGGTTTTACCGGACT	CGCATTCAAAAATGGACCTT	9	tatcttctt	2	0.117188		2	0.375			1	0
sli2881	ch01	73915293	TTGGCCTCAACCTGAAAAAC	TCCAACAATACAGCTCCCAA	8	gaatttgc	2	0.375		2	0.375			1	0
sli2882	ch01	74133490	TTACCTTTTCCACCACCGAG	GGGAGATTTTCCCAACACTC	6	atattt	1	0		2	0.375			1	0
sli2883	ch01	74319677	TACATCGATGCTCGTGGAAG	GGAACGCAAGGACACAAATAA	27	gaggccgaattatctgatggaaagaga	2	0.117188		2	0.5			1	0
sli2884	ch01	74701251	CATGGGGTTTGGTACTTTGG	GCATTGGAGCATCTTGGAAT	4	taca	2	0.21875		1	0			1	0
sli2885	ch01	74923901	AACGAGCTCCAAAACACAAGA	AGTTGCTTTGCCTCTGCAAT	8	acgagtat	1	0		2	0.375			1	0
sli2886	ch01	75107853	GAAAATATTGCATGACGGGC	TGTCCTATCACCCCATTGAA	16	ccatttacaaatatat	2	0.21875		2	0.375			1	0
sli2887	ch01	75604440	AAGTGGCATGGGGACAGTAG	ATTCTCTGAAGACCCAGCCA	19	cttccttcggtgtacaatt	1	0		2	0.375			2	0.32
sli2890	ch01	76261622	GGTTGAGTTACGCCCAAGAA	TCTTGCCATGTGAAACGAAG	13	tgctttttgttat	2	0.21875		2	0.375			1	0
sli2892	ch01	76658088	AAGAAGGCGGCAACGTACTA	TGTCCTTGCGTATTTCATCA	9	atctaatta	2	0.117188		3	0.53125			1	0
sli2893	ch01	76847652	AAAGAGGGTTCTGTTGGATTTC	TTGAGGATGTTGGAAAAGTGC	10	tatatatata	2	0.117188		2	0.46875			1	0
sli2894	ch01	77024058	AGCTGTTAGGATTTTGGTCTGA	TGTGTTAGAAGAAACAAGCCGA	17	tctcatttgaagtttat	3	0.40625		1	0			1	0
sli2895	ch01	77207878	GGTTGGCCAAGCTCAAAGAT	TCGCAATGAGTTTTTCTTGG	4	gaaa	1	0		2	0.5			1	0
sli2896	ch01	77467670	TGGACTCACTTCTCATTTCGG	TCAACCTCGGGTTTCTCAAG	7	caggacc	2	0.21875		2	0.375			1	0
sli2897	ch01	77604349	TTGTGCAGACCAACAAGAGAA	GCATTTTACCAAGGCAAGACA	14	acaacacgttaatc	2	0.21875		2	0.375			2	0.32
sli2898	ch01	77822442	TGGCAAGAATGTGAGCATGT	CACCTCACCTAGCATTTAGCTTT	21	gtaaaaaatgacttattttaa	2	0.117188		2	0.5			1	0
sli2899	ch01	78008085	TCTGCTAAAAAGCTGCCACA	CGAAACGGGAGTTGGAATAA	9	taaggaatc	2	0.304688		2	0.5			1	0
sli2901	ch01	78435258	CCCTAGTAGAAAAGGCCAACG	CCTTTCCCTTATTCTTCGGC	14	aggaaaactaaaat	2	0.117188		2	0.46875			1	0
sli2902	ch01	78636232	GAAGGTGAAGATTGGTCCGA	TCAGTTTGCCCTCTTCAAGG	9	tgatgaaga	2	0.117188		2	0.5			1	0
sli2903	ch01	78862548	AATTCCCACGTCTACAACGC	AACCGAAGACGAAATGGATG	12	aatttcgccgga	2	0.117188		2	0.375			1	0
sli2904	ch01	79003217	ACGGTTAAGAGGCCCTGATT	CCACTTTGACGCAATACCCT	9	tcccaaaag	2	0.117188		2	0.46875			1	0
sli2906	ch01	79626302	CACCGATTCACTCCGCTAGT	TGTCGCTCAAGATTGTTTGC	4	gcgt	4	0.601562		3	0.40625			1	0
sli2907	ch01	79803058	GGATTCTCGTCTCTTCCTTTGA	GGGCCACAACAACAGAGCTA	11	ctcattattgt	2	0.375		1	0			1	0
sli2908	ch01	80001524	TGATGAGTGTGTTGAAGGGG	CTAATCGGCAAACACGTTCC	10	gaggttgtat	1	0		1	0			1	0
sli2909	ch01	80218699	CGTCGATTGGTTGAAGGATT	ATTTTTCAGGGCTGCTCTTG	8	tatagttt	2	0.5		1	0			1	0
sli2910	ch01	80406893	ATTGCCGTTCCTTCACATTC	TCTTGTGCGGGGTAAAAGAT	15	aagtgataattatgc	2	0.304688		1	0			1	0
sli2911	ch01	80663360	CCACTTCACCTGCATACACAA	CAGATTCTATGGAACCATGCAC	4	tctc	1	0		1	0			2	0.18
sli2912	ch01	80809031	TTTCTTCACCCGCTCAGAAT	GCGCGTAAAAACACACACAC	4	tgtg	4	0.601562		2	0.375			1	0
sli2913	ch01	81004048	AATTGGTGGAAATGGCGTAG	TTCCTTTAGATTGCGAAGCG	9	gccaacgga	1	0		1	0			1	0
sli2914	ch01	81217666	CAGCTATGGCGAAGTGACAA	CCACGAGCAAAGAACAAAAA	6	tttttt	3	0.40625		1	0			1	0
sli2915	ch01	81403207	CTTTTGTATCAAGGCAGGCG	CCATAAATACCTGAAAACCCCA	9	ctacttgtt	2	0.21875		2	0.21875			1	0
sli2916	ch01	81603104	CCTGCATTCTTTTCTTCCGT	ACCTCAATATGTCAAACCCG	4	taac	2	0.21875		1	0			2	0.48
sli2917	ch01	81816620	ATAAATCCCTTGCCCGAAAC	GAACTGCAACTGTCGGTACG	5	tgaag	2	0.21875		1	0			1	0
sli2918	ch01	82003295	TTGATGGAGGGGTTAAATGG	AGAGTTTCCGCCTTTGCTTT	4	aata	2	0.46875		2	0.21875			1	0
sli2920	ch01	82613428	TGCTGTCATCTCTGCCACTC	AGGAATGGAAGGGGCTAGAA	4	acac	1	0		1	0			1	0
sli2921	ch01	82823889	GGGCCGTATCACACTGTCTT	AAGGCGACTAGTGTGCCATATT	12	ttactattgcta	2	0.117188		2	0.21875			1	0
sli2922	ch01	83031485	TTGACCTATGGCACCCAAA	AAGCAGGTCGGAAGAAATCA	7	gcacaaa	2	0.117188		2	0.46875			1	0
sli2924	ch01	83625153	ATCGAACCCAAGAATTTCCC	TTTTCTCCGGCTTTAGGGTT	4	ctct	1	0		1	0			1	0
sli2925	ch01	83804311	CGTTCGAAGAAAAAGGGTCA	GTCAGATCAAACGCAGACGA	4	tctc	2	0.46875		1	0			1	0
sli2926	ch01	84016692	CGGCAAAAGCTCCTAGAACA	GAAAGATAATGTGACAACCCCA	5	tattt	2	0.46875		1	0			1	0
sli2927	ch01	84214954	CTGCTCATTGAGATTTGGCA	CGGGGGCTGACTGTATTATT	7	caaagag	2	0.46875		1	0			1	0
sli2928	ch01	84444073	CGAAACATCAAGTTTGCGTC	GTGTCTCATAAACAGGGGCG	4	aaat	1	0		1	0			1	0
sli2929	ch01	84720339	AGAGTTCCACATTGGTTGGG	ACCAACTTGGGTGGATTTGA	21	ccaaattgaatatccatcttt	1	0		1	0			1	0
sli2932	ch01	85512465	AAAAAGGATTATGTGGGGCG	AATAGGGATGGCAATTGGAC	4	tcac	2	0.21875		1	0			1	0
sli2933	ch01	85753147	AGAAAAACAATCACAGCCCC	TGAGATCGGGAGATCAAAGTG	19	agatggtcaactatcattt	3	0.59375		1	0			1	0
sli2934	ch01	85910241	TACCCATCTCATCTCCCCAA	TCGACCACGTTCTGTCCATA	11	tatatataaaa	2	0.304688		1	0			1	0
sli2935	ch01	86131224	TTCCGAATCAGCATGTGAAA	CCGGAAAAAGTTGTCACTGG	6	aaaaaa	1	0		1	0			1	0
sli2936	ch01	86303383	TTTTAAGCCAGGCCAAACAC	CAGCGGAAGCTCTTTGATTC	7	tacacta	2	0.46875		1	0			1	0
sli2937	ch01	86502084	GCCATCCACTCATGGGTTA	CTCGCACATCAAATAAGCGT	11	atctgatgcgt	2	0.5		1	0			1	0
sli2938	ch01	86749411	AGGCAAAAGTTGGTACTGCG	CGGCTTCTTGCGAGTCTTAC	9	ttctcagaa	1	0		1	0			1	0
sli2939	ch01	86913873	ACTTGCTCGAAAGATGGCAC	TACTGTCCGGGCTCAATTTC	10	aggaaatatt	1	0		1	0			2	0.5
sli2940	ch01	87328257	GCTAGGAACTTCGTTACTAATCCA	AAACGCTTGATTCATGTCTGAG	16	tgacaatttagttatt	1	0		2	0.375			1	0
sli2941	ch01	87511114	CCCGAAAAGTAATCCAGCAG	GAGCTCTTCTTTGTGGGGGT	14	taactgcatagtct	2	0.117188		1	0			1	0
sli2942	ch01	87709943	GCGATCAGCATGTTTTCTGAC	AACAGAAAGGAATGTGGTCCAT	10	ttccatttca	2	0.375		1	0			1	0
sli2943	ch01	88100947	GAGTGACCCCTCTTCTTCCA	GACATCGGAGGCAATGAAAC	6	aataga	2	0.492188		1	0			1	0
sli2944	ch01	88342650	CCATGCCATTTGCAGTAAAA	TCACGGGTGTTATCACGAAA	8	tagagaaa	1	0		1	0			1	0
sli2945	ch01	88581241	GTGGGCTATGCTTAAGGGGT	CAAGCAGGCTGAAGAAATCC	4	ttta	2	0.21875		1	0			1	0
sli2946	ch01	88708553	TTGTCTACAAACCCCACTCCT	GAAGCTTTAACAAGCACGCC	14	ttatctatgtatga	1	0		1	0			1	0
sli2947	ch01	88909570	TGCCAATGCCAATACCAATA	CCAAACTAAGGGGTGGGATT	6	accaat	2	0.5		1	0			1	0
sli2948	ch01	89120358	AAGGAAGAAGGGATACGTGTGA	CCTTCCCAATCCCTAAATGG	7	atgggtg	1	0		1	0			1	0
sli2949	ch01	89301292	ATGTGGAACAAAAAGGGCAT	GGATGAATCTTCGTTCCTGTT	25	ggttattcttatcatgttatcttct	2	0.21875		1	0			1	0
sli2950	ch01	89530568	GTTAATGTTGCGAACCCGTC	TGTGGTGTGTATTCCCCAGT	6	aaaagt	2	0.375		1	0			1	0
sli2951	ch01	89708947	CGAGAGCAACATAATTGGGC	GAAGGAATGGAAAAGTCCCC	5	atatt	3	0.40625		1	0			1	0
sli2952	ch01	89923847	TCTCACCCGGCTTTGACTAC	ATAAGGCAAGTCATGGTGCC	27	ctatgcttgtaacaaaaattccatcaa	2	0.21875		1	0			1	0
sli2953	ch01	90129540	GTGTTTGCATCTCGTCTGGA	GTGTCACAATCAGCACAGCC	18	cccctccccctccccctc	1	0		2	0.375			1	0
sli42	ch02	161965	TGAGTCTGAGGCCCCTTATG	TCCTCCTCTCGACCCCTACT	4	tggc	1	0		2	0.375			2	0.18
sli262	ch02	766902	CATTCAGGGACGAATGTTCC	GCACATCAACCCATGTGAAC	4	gagg	4	0.554688		3	0.625			3	0.265
sli263	ch02	1120755	AAGGCGTCCACGTACAGTTC	TTGCTTGTGTTGTGTTGTGG	13	tttggacaaccca	1	0		2	0.375			2	0.18
sli265	ch02	1535901	GGATCATGAGCTTGAAGTGCT	TACCAAGGTTTCAGGGCTTG	7	atgaatg	1	0		2	0.375			2	0.18
sli266	ch02	1949477	TTGCCCAAATTCAGGAAGAT	AGAAGGCTAGCAGACAATGG	6	ttgata	1	0		2	0.375			2	0.18
sli267	ch02	2235787	AAGCGAGAGTGATGAGGGTG	AGCAAACAATTTGCCAGGTG	4	agag	2	0.21875		2	0.375			1	0
sli268	ch02	2481841	CTTGCGGCATTTATGGAGTT	GGGTTGCAATTCTACCCTCA	23	ttcgaagaatgaggatgatcata	1	0		2	0.375			2	0.18
sli269	ch02	2609861	CATAATTCATCCTCAAGGGCA	GGTTATGAAGTATGTTGTGAGTTCG	4	ccat	2	0.21875		1	0			1	0
sli270	ch02	3134762	GTGGTTGATGTCGAGAGGGT	CTCGTGAGTGTGGAATCCTG	28	tctaagttgggcttgtttcgaagaagcc	1	0		2	0.375			2	0.18
sli273	ch02	4057183	CCGACTGTGTGTGCTGTTCT	GGCGTGACAGGTCATCATAA	4	gatg	1	0		2	0.5			2	0.18
sli274	ch02	4281386	GAGGTCCGTGTAATGCCCTA	ACGTTCTTGGACGTTTGACC	10	aaggtgaact	2	0.21875		1	0			1	0
sli275	ch02	4787050	CCAAAGTTCGGAGTCTGCTC	ATAACTCGCCGTTCGACTGT	13	atgaggttcaagc	1	0		1	0			2	0.48
sli276	ch02	4951270	TGGACTCGGATAACCAATGC	TCCTCATTATGTGGGCCTCT	3	ttt	1	0		2	0.375			2	0.18
sli277	ch02	5165905	TAATTCGGGATGTTTTCCCA	AAGTTTCGTGAAATGTGGAGG	10	tcttggacgt	1	0		2	0.375			2	0.18
sli278	ch02	5859798	TGCTCGTTCTGTTTAAGTGTGA	CGTTCATGTGTTTTGAGGCA	19	ataaatgctattctttata	2	0.21875		2	0.375			2	0.18
sli280	ch02	6292624	CCCCAGTGGAAATGAAAGAA	TAAATATTTTGGGCCATCGG	10	tgtaatttga	1	0		2	0.375			2	0.18
sli281	ch02	6491746	TCGAGATGGGATTTGCTTTC	CTTGTGGAGAGAGGGGTTGA	6	gtcatt	1	0		2	0.375			2	0.18
sli282	ch02	6683129	CCGTCCCCTCTAATTTAAGTATCA	ATATGGGCCACAACGTGAAT	8	aattcaaa	1	0		2	0.5			2	0.18
sli284	ch02	7142246	TGCTTTCAAGGACATGGTCA	GATGATCAAAGGGCGAAAAA	19	agaggtaataagcattctt	1	0		2	0.375			2	0.18
sli285	ch02	7312402	TCGTCCCAATTTCCTTTGAA	CATGGGATCCCTTTGTCTGT	24	tattacacaagctcttaacatatc	1	0		2	0.46875			2	0.18
sli286	ch02	7560749	TTTTACCTGCCACTTGGTCC	CAAAATGGTCATGGAGGAGG	6	caccag	2	0		3	0.59375			3	0.18
sli287	ch02	7798414	CCCTTGGTATAAAAGGGTCCA	ACTCGGAAATTTTTGTCGGA	18	ttaattgcatatgtgcta	2	0.304688		1	0			2	0.18
sli288	ch02	7972683	CCTCTAGCCTCTCACAGGGA	AGGTGTTGAGTGCTATGGGG	7	gaaaacc	1	0		1	0			2	0.18
sli289	ch02	8116760	AAGAATTGTGCCTCTCGCAT	CCACCTTATTTGTTGGAGGG	4	agtg	1	0		2	0.375			2	0.18
sli290	ch02	8317794	GCGCTTTTGCTACAAGGTTT	CACACCCAAACCCAACTTCT	8	ggtgccttcaatattccatgtacaatcg	1	0		2	0.375			2	0.18
sli292	ch02	8767163	ATGCCCAAAAGCATCAGAAA	GCTCTGATGCCATAAAAGGG	13	tatgtaaacatta	1	0		2	0.21875			1	0
sli293	ch02	8931258	TGATCACATCATCTCCAACG	ATGACTGCCAATTTGTGCTT	4	aaac	2	0.117188		2	0.375			2	0.18
sli294b	ch02	9361600	AGGAATTCTGCGCAAATGAA	AATAAGGCTTGCCACCTAGC	4	ttct	2	0.21875		2	0.375			1	0
sli295	ch02	9639428	GCCAAATCACAAGACTTCCC	TCACTCCTTACCATCAGCACTC	19	tcatatcttagaaagaatt	2	0.117188		2	0.375			1	0
sli296	ch02	9872987	TGTGATTCCCAAGCTCAAAA	GGGACACGACCCTTAAAACA	14	gtaaaatgtttaaa	1	0		2	0.375			2	0.18
sli297	ch02	10101005	CCGATTCCAATCCTATCCTTT	TGTAGCTCACATGGTCTACATCG	10	gggtcatagt	2	0.117188		2	0.375			1	0
sli298	ch02	10240080	CCCAAGAGCTTTCCAAAGAA	TCTCAACTGACGATAAGCACTCA	8	tgtaactc	2	0.117188		2	0.375			1	0
sli301	ch02	10973642	ATCCTTTTTGAAACCGAGGG	GGAAGAGTAAGCAAATGGGC	13	aactacaaatcac	1	0		2	0.375			2	0.18
sli302	ch02	11243891	TTGCATACGGTTGGCACTTA	AGAAAACCAGATGCATTGCC	10	ccctattttt	1	0		2	0.375			2	0.18
sli306	ch02	12131875	CCAAGGCGCTAGAAATGAAG	ATTTGGGGTTCCATTTCCTC	5	aaacg	1	0		2	0.375			2	0.18
sli307	ch02	12447909	CCCCAATCTGCATCAGTGTA	ATCTCACTTTTACCCGTCCG	16	acaagagtggaaaaag	2	0		2	0.375			2	0.18
sli308	ch02	12610189	TGAGCACATTGTTGTTGGTG	CCAATTGAATACGCTCCACA	8	aaagcatg	1	0		2	0.375			2	0.18
sli309	ch02	12871375	CAGCAACTCAGCCAACAAGA	TGGGGGTGATTCCTATCAAA	4	ctga	2	0.21875		2	0.375			2	0.18
sli311	ch02	13572187	GCCCAGACTCCAGCTTAAAA	GGAATCCCATGTGCTTTCTG	9	ataataata	2	0.21875		2	0.375			2	0.18
sli313	ch02	13958925	CGATCGAAAGTGCACCAATA	CAAACACACTTTTGCCTCCC	6	tgagcc	1	0		2	0.375			2	0.18
sli314	ch02	14139574	TTACCGACACCACCATTGAA	TATTCAGTTGGAAAAGCCCG	11	ggcccttgggg	2	0.117188		2	0.375			2	0.18
sli315	ch02	14315053	AAAAGTGGGCATGGATTCAC	GCAGAGGAAACAAGGACGAT	9	agacattac	1	0		2	0.375			2	0.18
sli316	ch02	14575385	CATCAACAATAATGGCTCTTCC	ATGATTCCAAGGTCTCGTCG	11	tcatacacaca	1	0		2	0.21875			2	0.18
sli317	ch02	14847098	CGTCATGCTCAACTGTTGCT	TTGCCTTTCTTGCCTTCATT	12	agaatctaaagc	1	0		2	0.375			2	0.18
sli318	ch02	15002474	CATGGCATACTTGACCTCTCAG	AAGGGTCGTGTCCCTAATGT	10	agtctctttg	2	0		3	0.59375			3	0.18
sli320	ch02	15665338	TTTGGTGAGAAGCTGGAGGT	CAAAAGGATTGGCTCCAAAA	11	ttgtttttgca	1	0		2	0.375			2	0.18
sli321	ch02	15874281	ACACACCCATACTTCCAGAGA	GCGCTGAATCGATTGAATTT	8	tttttctt	2	0.304688		2	0.375			1	0
sli323	ch02	16497761	ACCAATTCGAAAGACAACCC	TACTCTTGGGATCCCTTCCC	4	ggat	2	0.21875		1	0			1	0
sli324	ch02	16616454	GGCTAAGGAAGAAGGAAGAAGG	GACATTTTTCGCTGACATGG	14	ggaagaaggaagaa	1	0		1	0			1	0
sli325	ch02	16913369	AATAGCCCAGGGGTCTTCTC	TCACTGGTTCGCTTTGTGAC	20	gtagctacatttatcccgct	1	0		2	0.375			2	0.18
sli326	ch02	17518513	TAGCTGCTGATTGGGCTTTT	TTTCTTTGTTGGGTTGAGGC	11	agatatatatc	2	0.304688		1	0			1	0
sli327	ch02	17787760	AGGAGAATCCGAGGCTTTGT	AAGGGATGTTTCCGTTACCA	4	tctt	2	0.375		2	0.375			2	0.18
sli328	ch02	17950475	TGGTCCAGCTGTATCAAAGTT	GCTCAAGCTATTCATCAATGGAG	9	cccatttta	2	0		2	0.21875			2	0.095
sli329	ch02	18113402	TGAACGCATGCCTTAATATGAG	ATCACCTTGCGCTGCTATTT	33	tctaacttaggtcatgtgtttgctaaataataa	3	0.632812		2	0.375			2	0.18
sli330	ch02	18303162	AGCCCAAGTTAGGAGCCAAT	TTCACAATGAACACCCCCTT	4	ctgg	1	0		2	0.375			2	0.18
sli331	ch02	18827945	CTGAGAAGCATCAGTCTGCAA	ACGCAAGAAGCAGAAAGCTC	5	gtggt	2	0.117188		2	0.375			1	0
sli332	ch02	19188707	TGAGATAAATGTGCAACGCA	CATAAGTGCTCTGTCGCCAT	10	gtgtgtgcgc	3	0.625		2	0.375			3	0.58
sli333	ch02	19494714	CCGAGGTAGTTTTCGACGAG	TGGAGACAGAACTCATTGGTCA	14	ctgaaatggtctca	3	0.320312		2	0.375			2	0.18
sli334	ch02	20115983	TTGGTTGTATCACCAACGATGT	GGTTCTAAGGCCAATTTGGAG	8	acatttct	2	0.21875		2	0.375			1	0
sli335	ch02	21287199	CATGTATGAACTAGTGGACGTGG	GCGAAGAAGACGAGATATTTAGATG	6	cgtgga	2	0.117188		2	0.375			1	0
sli336	ch02	21400239	TCAAGTGTGCACAACGGAAT	TTTACTTCCCCTGCATCACC	9	gcagaagga	2	0.304688		2	0.375			1	0
sli338	ch02	22028554	CAAAGACATCGATCTGCAAGG	TGTGTTGTGCTTTTCCTTCTG	7	gtacaac	2	0.375		3	0.375			2	0
sli339	ch02	22214508	GGCCTGAGTCGGAGTCATAA	GGGTCATTCAATCCCTCGTA	4	ttac	2	0.117188		2	0.375			1	0
sli341	ch02	22609311	AGAATGGTACGGAAGCATTGA	TCACAAACAACACAACCAAGC	4	agac	2	0.21875		2	0.375			2	0.32
sli343	ch02	23280497	TGTTGTTACATTGTCCCCCA	GCATCAAGTTGTTTGGGCTT	14	acacataaagggaa	2	0.429688		2	0.375			2	0.18
sli2677	ch02	23454994	GGGTCATGATACGCAAAATGT	ATCTTTCATGGTTTGCGGAC	6	aatgac	2	0.21875		1	0			1	0
sli2679	ch02	23868926	AACACCGTGAGACAACTGCT	GGTTGACCTGCGATTTGACT	8	acatacat	1	0		2	0.375			2	0.18
sli2680	ch02	24066338	CGCCATGTCCATGATTTAGTC	ATGGAGGTTTTTGAGAGGGG	4	ttat	1	0		2	0.375			2	0.18
sli2682	ch02	24755690	TAACCTAACATGGTGCGGTG	TAATGTCCCGACATGATCCA	11	gtgagttatga	1	0		2	0.375			1	0
sli2683	ch02	24909387	CCACAATATCTCCAAGGGTGA	ACCCTCATTTCAGGGACTCA	5	atata	2	0.21875		1	0			1	0
sli2684	ch02	25276731	ATCGCTTGCTCCTTACCTTG	TTTTGAACCAAGGACGTTCA	6	tgatac	1	0		2	0.375			2	0.18
sli2685	ch02	25688412	GGCTGGGTGATATCATTCGT	CGCCGTTATCAATATACGCA	13	atatatcgtgcgt	2	0.21875		1	0			1	0
sli2686	ch02	25824814	GGCAGGTTGTTTGACTCTCC	TCTAGCAGCACCTTGACACAA	6	gttcta	1	0		2	0.375			2	0.18
sli2687	ch02	26062768	CCTCGAATCACGGAGAAACT	CCTTGTAGACTGTTGTTCGCA	13	tcgcagtaaattt	2	0.21875		1	0			1	0
sli2688	ch02	26950738	TGAATGGGAAACTAACCCCA	CAAAGCGTGCACCAATTAAA	8	tttaagtg	1	0		2	0.375			2	0.18
sli2689	ch02	27249738	TTGGTTTTGGAGAGGTTTGG	AAATTAGCGGAATGTGACGC	3	ggg	1	0		2	0.375			2	0.18
sli2690	ch02	27342516	AACCCCATACATGGTTGTAAGC	TCGGATTATCGAACTCAAAGG	8	ttgaaaag	1	0		2	0.375			1	0
sli2691	ch02	27876369	CCGATTCAAATCGTGAACACT	TCCTTGGGAGTTACCTGGTT	4	taaa	2	0.375		2	0.375			2	0.32
sli2692	ch02	28089166	GCTCGCCATACTTGAGGTTC	AGAAAGAACATCTCCGTCCA	19	ctgctcttaatgatagcgc	1	0		2	0.375			2	0.32
sli2693	ch02	28211086	CATGCACACACAAAAAGAAGG	CCGGTTTACCATTGTCGATT	13	taactaaggaata	2	0.117188		2	0.375			1	0
sli2694	ch02	28525365	TTCCACTGCTTGTTTGTCCA	TGCTCTTTCGGTTGTTAAAGG	9	agcagaaat	1	0		2	0.375			2	0.32
sli2695	ch02	28648872	TGTTGTTTAGGTTCGTGTCCC	CGCCCTAGAGGAATTAACCC	28	atatatattacgaaatgggagcttggaa	5	0.736111		1	0			1	0
sli2696	ch02	28978197	GTACACGTGGGTTGATGGGT	AGATCAGATGTGCGCCAATA	6	actttt	2	0.375		1	0			2	0.32
sli2697	ch02	29137300	GCTCAGCAGAAATACCCTGC	CCAGCGGGAACATGAAATTA	4	aaag	2	0.117188		2	0.375			2	0.32
sli2698	ch02	29325715	GGGGCAATATATGTGTGCGT	AAGAACCAAAAGGGCGAACT	8	gcgtgcgt	3	0.53125		1	0			2	0.32
sli2700	ch02	29705460	CTTGTGCCTATGCTCCTTGTC	TGTGCAGTCAAAGATCATCCA	15	atacggtgaacatgc	2	0.21875		2	0.375			1	0
sli2701	ch02	29912801	CCTCGAGAGACTTTGTGTCCA	TGAGCCCATGCTTTATACGA	9	tagatatat	1	0		2	0.375			1	0
sli2702	ch02	30116626	GGATCTCAACCTTCCCATCA	CGCTTAATTCGTCTATGCCC	17	ttaatacagggataata	2	0.492188		1	0			1	0
sli2703	ch02	30300456	GATGTTGAGTTAGGCCCACG	AATCATCCCCTCACCCATTT	4	ggat	3	0.320312		2	0.375			1	0
sli2704	ch02	30532323	GGGTTCGAATTGAGTCCAAA	TCAAGGAATGCGAACAACAA	8	ccttatcg	2	0.492188		2	0.375			1	0
sli2705	ch02	30734840	GATTTGCGATTTGGTTCGAT	TAAAAAGAGGCCGTGAGTGG	4	tttt	1	0		2	0.375			1	0
sli2706	ch02	30937662	TGGATGATTCACCAAGCAAA	CAATGACTCTTTCTGAGCCCTT	7	attctgg	1	0		2	0.375			1	0
sli2708	ch02	31307100	AACGAGCTCGACTGAAAAGG	TCTCGGCTGCCTCTAAATCT	4	aaac	2	0.21875		2	0.375			1	0
sli17	ch02	31430798	CCGTTCTATCCCAAACAGGA	TCAAGAGCATTGCAGCAGAC	32	tatatgaatctttttcttgccttcaacttttt	2	0.21875		1	0			1	0
sli2709	ch02	31523111	TGCAATACAAAAAGCAGCCA	GCGCTCAAGAGAACATGTCA	11	ccgctacatct	1	0		1	0			2	0.48
sli2710	ch02	31732340	TCTTTCCATTGCCGCTAAGT	ACCCCAACAAACCCCTAAAA	6	gattta	2	0.429688		2	0.375			1	0
sli2711	ch02	31912977	GAAAAGAAGCAGGGGACGAT	TAACCGGCAGGAGATTCAAC	15	tccaatagagaagat	2	0.21875		2	0.375			1	0
sli2712	ch02	32102449	TTCCGGCTCTATAGCCAAATTA	TCACTTGTTTCCACTCGCTG	7	ggagaga	3	0.304688		2	0.375			1	0
sli2713	ch02	32307646	GGTCAAGCAGGTATTTTCGC	GCAGCTTACCATCCAGTTCG	16	tatttatttatttatt	3	0.53125		2	0.375			2	0.18
sli2715	ch02	32707834	CCGATCTGCAAGTGATTCCT	TCTGTTAGAGCAAAGGGCGT	18	ataaaaggaaaaaagaca	2	0.117188		2	0.375			1	0
sli2716	ch02	32915058	TTGTTCGTGACTCGTGAAGG	TTTATTGGGACCCACAGCAT	5	tcttt	1	0		2	0.375			1	0
sli2717	ch02	33166427	TATCAGATGCGGTGGCATTA	GGTTGTTGTAAAAGCCAAGAGC	14	cccaagttattgtc	3	0.320312		2	0.375			1	0
sli2718	ch02	33307967	CTGGTTGTGAAAGGGGTGTT	AGGAGAGATTCCAGCAAGCA	53	agagtgggtaaaagtccaacattgtttttgaggtttagttaggctcacgtgtt	2	0.492188		1	0			1	0
sli2720	ch02	33756587	GGTGAGAAGCTTGGAGTTCG	CTTCCTGCTTTTTCTGGTGC	6	agcttc	1	0		2	0.5			2	0.18
sli2721	ch02	33924838	GGATGCATTTTCTGGAGGAG	CCCTAACATCAATTCCCCCT	4	gaga	2	0.21875		1	0			1	0
sli2722	ch02	34112230	ACCAGATTGATGGGGTTTGA	ACCATCCAAAGGGAACATTG	4	ggat	1	0		2	0.375			2	0.42
sli2723	ch02	34304539	TGAATCGCTGAGAATTGTGC	AATCTTGTTGGGAGCACCAC	6	tatttg	1	0		2	0.5			2	0.42
sli2724	ch02	34557051	GCGACCTTGATAGCCGAATA	GCTAGAGGTGTAACGCATAATGA	6	actttt	2	0.21875		1	0			1	0
sli2726	ch02	34901273	GGGTCAAAAATACCCCCAAT	GGGTTAAAACATCCCCCAAT	16	attgacccgaattttt	1	0		2	0.5			2	0.42
sli2727	ch02	35115037	TAAGGACTCGGCGAAGAAAA	TTAGGCATCACCATTCACCA	8	gattataa	2	0.375		1	0			1	0
sli2728	ch02	35348652	TTTTTCTCCCATTTTGCCAG	TCAACTCACAAGGTGTTGCTTC	8	tgattctt	1	0		2	0.46875			2	0.18
sli2729	ch02	35500265	GACATGGATGGGTCCTGTTT	TTGAAGAGCCTGTAACCACAAA	7	atttcca	2	0.492188		3	0.625			1	0
sli2730	ch02	35701995	GGTTAGAAAGGAAGTAAGCGACC	GAGGGTGCTTATTTGGATGG	4	tact	3	0.320312		2	0.5			1	0
sli2731	ch02	35903365	TTTGATTGTAACGCAGCGAG	CAACGAAAATCACAACCCCT	5	atgtg	1	0		2	0.5			2	0.18
sli2732	ch02	36138743	CGTCATCGGTAAGCCTCAAT	TTGTACTCAACGAAAGCCCA	4	gata	2	0.375		2	0.375			1	0
sli2733	ch02	36301331	GTTGGAGGCTTCTTGCACTC	TGTTCCTCGCTGGCTAGAAT	16	ataccaaaaagaagga	1	0		2	0.375			2	0.18
sli2734	ch02	36522988	GGTAGGGATCTTGAGCATGG	GGAGCCAGAGGGATCAAAAG	8	acttgaat	1	0		2	0.375			2	0.48
sli2735	ch02	36714524	ATGATGTTGGTTGTTGCGAA	GAAAGGTAAGTCCTTTTCTGCTG	13	tttatatgattcg	2	0.21875		1	0			1	0
sli2736	ch02	36900414	GGCCGGTTACGATACAGAGA	TTGTTTGTCAATCGACCTGC	11	ttctatttgat	1	0		2	0.375			2	0.48
sli2738	ch02	37302817	TACGCAGTCCAAATCACACC	GAACTACTTGTTCGAGCGGC	4	atat	1	0		2	0.375			2	0.32
sli2739	ch02	37512624	GGAGGGTTCGTCAACAGAAA	AAGCTGACGTTGAGTTTCCC	12	aaatgaaaatga	1	0		2	0.375			2	0.32
sli2740	ch02	37703698	AAGGCGAAAACTGTCACCAC	TGGGGTTTTATTTCTTGCCA	17	aagaacagtagaaaaaa	2	0.492188		2	0.375			2	0.32
sli2741	ch02	37900143	TTGGCTAGAGTCTACCTGCTCT	AATGGGATCACCAGGACAAA	9	agtggtata	1	0		2	0.5			1	0
sli2742	ch02	38105750	GGGCCCCAAATTAATTCCT	TGGAAGCAAAAGTAAAGACGC	4	atat	1	0		2	0.5			1	0
sli2743	ch02	38385063	TGAAGAGTCCTGAAGCTCACAA	TTTTGCATTTCCAGTTTGGC	17	gcaagatgaggaacact	1	0		2	0.5			1	0
sli2744	ch02	38546930	CATTCGAACGACCCAATTTT	ATGTCAAGGTCGAACCCAAA	10	actgtcgaag	2	0.21875		2	0.375			1	0
sli2745	ch02	38768022	ATGCCTTCACGACATCCTTC	TTTGATCAATCATAGTCCCCC	9	tactctact	1	0		2	0.375			1	0
sli2746	ch02	38906671	GCAGAAAGAGCTCGAACCTG	ACCACAACATTCATTGCCCT	11	gaatctaacca	2	0.21875		2	0.375			1	0
sli2747	ch02	39125426	CGGATTCAATCACATCCATT	TCAAAGTCCCGTCTTTCACC	9	atagataga	2	0.375		2	0.375			1	0
sli2748	ch02	39313441	TCCACCGCTTCTCTTTGTTT	CCGATTCGTCTCTCGTGATT	8	tatatata	2	0.5		2	0.375			1	0
sli2749	ch02	39545157	ATTGCTCTTGCTCCCATTTG	CCATGTGTGATGGTGGACTC	14	atgaacacttcttt	2	0.21875		2	0.375			1	0
sli2750	ch02	39714811	TCCTCATCAACACTTGCTGC	CCTCCAGTTGGATGGCATTA	13	tataactaattca	1	0		2	0.375			1	0
sli2751	ch02	39984183	TTTTGAATGAGACGACCCCT	CAGTGCCATAATTGCCAAGA	9	atgtgatta	2	0.21875		2	0.375			1	0
sli2752	ch02	40111232	TATATGCCGGTTGGGGTTTA	GGGAAAGAAGCTTACCCTTGA	7	ggttttt	2	0.117188		2	0.375			1	0
sli2753	ch02	40321703	CCCATCAACTGGAGTCACCT	AACCAAACCAATTCCCCTTC	10	tattttactt	2	0.21875		1	0			1	0
sli2754	ch02	40501697	GACCATTCTGGGAGGAAAAA	TTGTTGCCCTAGCTTCTTCG	5	attta	2	0.492188		2	0.375			1	0
sli2755	ch02	40704103	TGAAAGCGCTATCTCCTTGC	TGTTTGAAGAGATCCAGCCA	11	tccagtaaaat	3	0.53125		2	0.375			1	0
sli2756	ch02	40916412	TCAAGTGGTCCAAATCCCTC	CCATCGGGTACCAACTGTCT	4	tttg	2	0.21875		2	0.375			1	0
sli2757	ch02	41105204	ATCTCCCAACAATGGACTCG	CAAGCTCTGTTTACGCCTCC	4	gttg	2	0.304688		2	0.375			1	0
sli2758	ch02	41321325	ACGCACCCAAATTCAGAAAC	TTTGAAGACCAGCTTTGGCT	13	tggcaaaaaaaaa	2	0.5		2	0.375			1	0
sli2759	ch02	41515111	CACATGCCATTCTTCCATTG	TTATTGCGGTGGTCACACTC	4	aaat	2	0.21875		1	0			1	0
sli2760	ch02	41720887	TTCGACATTCAACTGTTCCG	TATCCCTTTTGCTGCTGGTT	9	aaaagcatc	1	0		2	0.375			1	0
sli2761	ch02	41939636	CATGAGATACCATGCCAAACA	TAACCCAAACCACCTTTTCG	18	tggaagacaagacttcca	2	0.46875		2	0.375			1	0
sli2762	ch02	42172679	TTAATCGCAACTAAACGGGG	TCACGGAGTGCTGATTATGC	15	ataacactaaataac	2	0.5		2	0.375			1	0
sli2763	ch02	42358377	AAGGTCTCTCCCTTTGAGCTG	TTGATCATGAGGGTAGCCTTG	8	ccacacta	2	0.46875		2	0.375			1	0
sli2764	ch02	42505938	TTATTTGAGCCATTTTGGGC	CAAAATCCCGCAATCATCTT	11	agagcagaaaa	2	0.304688		2	0.375			1	0
sli2765	ch02	42739768	CCCCACAAACCAAAACAAGA	TCACCACAAAAGATAGGGGC	4	taag	1	0		2	0.375			1	0
sli2766	ch02	42993918	GCCAAGCCATAAATGCAAAG	CGGATAAAACCTCCACTCAAA	4	aatt	2	0.375		1	0			1	0
sli7	ch02	43017745	CGAAATTACCGGGACGAATA	GTTTATCCCGTCCGTTCAAA	10	ggaacgaacc	2	0.21875		1	0			2	0.18
sli2767	ch02	43100281	TGCAGTTGCGTCTCTTCACT	TGATGGGTGTATCCCCAAGT	8	gtagcatt	2	0.46875		1	0			1	0
sli2768	ch02	43448710	CCCCTTAAAACCTTCCTCCA	CTCACAACACTTTGCCCCTT	18	aataaacaaagaagttga	2	0.492188		1	0			1	0
sli2769	ch02	43604935	ATGCATGTGGTGGGGTAAAT	TATCGAACGCATGTCGAAGA	10	catttctttt	2	0.304688		1	0			1	0
sli2770	ch02	43854395	CACATTGGTGGCTGTGAATC	TGTAACTATGGGGGTGCAAA	23	ttaaatctgattaatgaatgaac	1	0		2	0.375			1	0
sli2771	ch02	44002420	GGCCCCTCTTTGAAACAAAC	CGATTGCATCGCGACTAA	10	gattcagaaa	2	0.46875		2	0.375			1	0
sli2772	ch02	44259569	CGAGTGCAAACCGGTAAAAT	CCCAGTCGTCTGACGTGTTA	8	gatgtctc	1	0		2	0.375			1	0
sli2773	ch02	44450122	AGAAATCTCGGTAGGGCTGA	TGTGTGCCCATTGTTGAAGT	4	atag	2	0.46875		2	0.375			1	0
sli2774	ch02	44612173	TTGCACAGATTCAGAGGCAT	TGAAGCCAAAAGGCAAAGTT	29	agaaaataactttcctttggcttcaacaa	2	0.429688		2	0.375			1	0
sli2775	ch02	44809737	CATCACAGCCAGTAGCCAGA	CAAGGGATTGTGCTGAGGAT	6	acttcc	2	0.375		2	0.375			1	0
sli2776	ch02	45001195	CACCAAACAGTGACCAAAACA	TGATGCAGCAACGAAACAAT	11	taaaaaacaga	2	0.46875		1	0			1	0
sli2777	ch02	45257112	GGGAACAAATTTCAGGCTCA	TCACACGATTCTCAGTTGGC	13	tgctttctccgcc	1	0		2	0.375			1	0
sli2778	ch02	45406150	CCCCGATGCTGAATAGTGAT	CTGCAGATGCCTGCATTATT	9	ataaaaaaa	3	0.40625		1	0			1	0
sli2779	ch02	45630080	TTCAACTGCAGTCTCTCATGG	GGGATCGTCAACACCGTATC	9	atgcttgat	2	0.304688		1	0			1	0
sli2780	ch02	45808070	AGTTTAGGCCCTGTCCCTGT	AGCAATGGTAATTGCACGTC	14	aatgaaaaccatcc	1	0		1	0			1	0
sli2781	ch02	46015307	TTTCTCCCCCATACACCAAA	CTGCTTCCAAGTTCCACCAT	21	ggtaagacagggactcatatt	2	0.429688		1	0			1	0
sli2782	ch02	46201028	TGAACTGTTGAAATGTCTCACG	GGTACGCACCTACACAACAATC	12	atatatatatgc	1	0		2	0.375			1	0
sli2783	ch02	46414096	TGCACAAACAGACACCTCAA	TTGGGTGTGCACAAGTAAGC	13	ggacatacatgtc	2	0.46875		1	0			1	0
sli2784	ch02	46624683	TGCTTTAATCACCATCGCAA	CCTGGGAGATTTTCTTTGTCC	8	aaaaagag	1	0		2	0.5			1	0
sli2787	ch02	47249320	TCCGAATCAGTGGAGAATCA	TGCCACAATGAAGTGAGGTC	34	tgaagaacaaaacaaaaggagattccatgtcaaa	2	0.429688		1	0			1	0
sli2788	ch02	47404370	CAGCTTGTCAAGGAATGCAA	TGAAGCCAACAAGGAGTAAGAA	14	tggaagaaccgatc	1	0		2	0.375			1	0
sli2789	ch02	47611716	TCCAAAATTCACTAGCCCAA	AGCCAAAACATGAATGGGAA	3	ctt	2	0.21875		1	0			1	0
sli2790	ch02	47803227	GGTATCTCTGGTGCCTTTGG	TACTTGCCGACACACTTTGG	17	aaaaggaattgcttatg	2	0.375		1	0			1	0
sli2791	ch02	48003887	TGAGACGAAAAATGGCAAGA	TTTTTCTGCTGGTTTCTCCAG	9	agaaaaaaa	2	0.117188		1	0			1	0
sli2792	ch02	48225893	TGGTCTGAGGGTCAACTAATGA	GGTTGAGCCGAAATTTTCAA	14	tatatatatatgta	3	0.40625		3	0.625			2	0.48
sli2793	ch02	48407118	GGATTCATGAGAGCGGTTGT	GAAGCACTCCATTATTTACGCA	11	cgggtaactgg	2	0.492188		1	0			1	0
sli2794	ch02	48607563	TAAGCTGTGCGCCCTTATTT	ATGCCTAGTAGATGCAGGGG	4	tata	1	0		2	0.375			1	0
sli43	ch03	16526	ACCCAACTTTGACCATCCAC	ATGCAATGATGGAGGCTAGG	13	ccctagtcgtaac	1	0		1	0			1	0
sli23	ch03	31131	TCTGCAGACACACCCAAAAA	AGTACTTATGAACACGGGCG	12	tcagttggtata	2	0.46875		1	0			1	0
sli2429	ch03	202283	TCCCTCAAACCTGCATTTTC	TTTGGGGTTCATCTTTGGTG	9	agtgaagtg	2	0.46875		2	0.375			1	0
sli2430	ch03	401602	AAAGTCAGAGGCTTGAAGCAA	TGCAACAATGGTGACTTTCG	5	taatt	2	0.21875		1	0			1	0
sli2431	ch03	629890	GTCCGGACACCATGGTTATT	CCCAATGGATTGAACTTTCC	15	tctgaagtgaacgat	4	0.65625		2	0.375			1	0
sli2432	ch03	817985	TCTTTCCCTTCTTTATCCTCCA	CATCAAGTGAACCACATGGAA	4	aaat	1	0		1	0			1	0
sli2434	ch03	1221460	GGTCACGATCAGCTAAAGCA	GACGTGGAATGAAGTGTGTGTT	11	ttaatttacct	2	0.46875		1	0			1	0
sli2435	ch03	1477266	AGAAAGAGAGGGGTGGGGTA	ACCACTTTCACCTGCCACAT	10	taaataaaaa	2	0.21875		1	0			1	0
sli2436	ch03	1610629	TTGCATCATGGATGAAGAGC	GATGAGTATGACTCCATTTTCCC	6	tattat	3	0.53125		1	0			1	0
sli2437	ch03	1810705	CCGCTTAATGATTTACCCCA	GGGAGCTCAAAATTCAACCA	18	tgtgattgacttatcagt	4	0.65625		1	0			1	0
sli2438	ch03	2044312	AAACTAGCAGGAGGATTCCCA	GGCATCATCTTGGTTTGGAT	4	cact	1	0		3	0.625			2	0.32
sli2439	ch03	2236671	CACGAATGTATCCGAGAGGAA	ATTGCCATCACAGGGGATTA	12	ataataataaaa	2	0.304688		1	0			1	0
sli2440	ch03	3093579	GGCAGCAACAATATCGTCAA	AAACCATGTTTTACCATGGAGG	4	tctt	3	0.59375		1	0			1	0
sli2441	ch03	3290705	TCATGACCCAAGGATTCTCC	GTCCTCTCATGAAACCCACC	10	ggggtacttt	2	0.375		2	0.375			1	0
sli2442	ch03	3613525	TAGGCGTGACATCCAAGACA	CCATAATGCTTCTTGCCACA	12	gagacaccctaa	2	0.21875		2	0.375			1	0
sli2443	ch03	3866089	CAAAATGTTGACCGAAACCA	GCATCGCCTTTTCTTTGAGT	4	tagt	1	0		2	0.375			2	0.5
sli2445	ch03	4253443	TATTAATCCACGTGTGCGGA	AAATATGTGCCTTTCACCCG	6	gcgaca	1	0		2	0.375			1	0
sli2446	ch03	4419343	TTATCAAAACCGAAACCCCC	CGAATTCCACAGGGAGTGAT	4	cccc	2	0.375		2	0.375			1	0
sli2447	ch03	4602279	CACTGCCTCAAAGTTCACGA	AGGGACCAGACCCTCCTTTA	17	taaggaggtattggaca	2	0.492188		1	0			1	0
sli2449	ch03	5270202	TGCCCATACAACCTCTTCAA	TGGGAGTGTACTTGGAGGATG	5	aagga	2	0.117188		1	0			1	0
sli2450	ch03	5550167	TCCCAAAAGAAAGGAAGCAA	TTTTCCTTCGCACCTTTCAC	13	gaaaagagagaaa	1	0		1	0			1	0
sli2451	ch03	6016220	AAATGTGAATGCCAACGTGA	ATGTTCATGCAGATGTTGACG	18	tgtctatgtgaacgtcaa	1	0		2	0.375			1	0
sli2453	ch03	6580549	GTGTTGCAGTCCAAGTGCTC	ATGGTGGACGCTAGCAATGT	31	ttttatttttggtacactggaaagatcaaat	2	0.304688		1	0			1	0
sli2454	ch03	6705592	TGTTAATGAAGGAAGACGACCC	AGGGGGAAAAGAAGAACTGG	9	cctttctct	2	0.375		1	0			1	0
sli2455	ch03	6928921	CAGCAAGGAAATGCAAACAA	AGGGGCATCCTAAAAGGAAA	24	tagtactcactatataccaaatat	3	0.40625		1	0			1	0
sli2456	ch03	7139250	GAAAGCCAGTCGCAAGGTTA	GAAGAGATCATCGAGGCAGC	6	ccctct	5	0.75		1	0			1	0
sli2458	ch03	7501740	TGCACCAATCTATCCTGCAA	GGAATGTTGCTGCTGTTCAA	8	tgctgacc	2	0.429688		1	0			1	0
sli2459	ch03	7714141	TGCTAGGGACATTGAACTTCCT	ACTAAGTTCGCGCTGCCATA	11	tacatcctcct	1	0		2	0.5			1	0
sli2460	ch03	7914579	ATTGGTCCCTTGCAAATTGT	TTCATTAACCACCGACGTGA	4	atta	3	0.53125		1	0			1	0
sli2461	ch03	8117044	CACCGTGCCATTGTAGAGAA	ACGTCGCTCATCTATCCCAC	15	ttgatacaacagtga	1	0		2	0.21875			2	0.255
sli2485	ch03	8455736	TTGACTTGGGAAAGGGGTTA	CCCATGTTTGGTTGCCTAGT	6	ataaaa	2	0.21875		2	0.375			1	0
sli2463	ch03	8513323	CAATGCCTCGAGGAAAAGTC	CAGGCCCAATAGATGCTGAT	6	gtctgg	1	0		1	0			1	0
sli2482	ch03	8593726	TTGTGCTTGTTTTCTGATGGG	AGTGACACCGGCTGTATGTG	5	tattg	1	0		1	0			1	0
sli2464	ch03	8701310	TTTGAGTGCAATCGTGACAA	TGGTTGGGACCAAGTTAAATG	6	atatac	3	0.40625		2	0.375			3	0.54
sli2465	ch03	8923106	GGCACGGGAATGTACATAGG	AAACAGCTAAGCAGCACACG	12	tgtacgtgcgtg	2	0.375		1	0			1	0
sli2466	ch03	9149870	GTTTTGCCGCCTTTCTTTTT	ATTCGTGCATCCTCCATTGT	12	ttcaattttcat	2	0.375		1	0			1	0
sli2467	ch03	9303034	TCATTGTGAGGATTGTGCAAC	CGTCCTGCATACAAAGGACAT	15	attctcattgttata	2	0.46875		1	0			2	0.095
sli2468	ch03	9502417	GTCGCCATAGCAACACACAG	CGCCGTCATAAACTAAAGGC	8	taatgaaa	2	0.21875		2	0.375			1	0
sli2470	ch03	9947356	TGTTTGCCCAATGTTTGTTG	GGCCTATCGACACTCTTTCTTT	17	taatttattaaatattt	2	0.5		2	0.375			1	0
sli2471	ch03	10113060	TGAGTTTGCCCCTACATGAAA	ACAATGCCTTCATCTGACCC	9	attatttta	2	0.46875		2	0.375			1	0
sli2472	ch03	10342896	GCACCTCTTAGCCCTAAATCAA	CACCCACAATCACATAACCATC	9	gaaggaatg	2	0.375		2	0.375			1	0
sli2474	ch03	11190757	GCATCAGAAATTTCAGGAAACC	TTCATGAGGTACGGCATAAGG	8	cataaagt	2	0.429688		1	0			1	0
sli2476	ch03	11578521	GGTTTCCCACAACCTCAAAA	CAAACATGGATAGATGGACCAA	6	ctttta	1	0		2	0.375			1	0
sli2477	ch03	11771003	TCGTGGTTGGCTCCTATGAT	AGCTCGTTTGATTTGAGGGA	11	aagttattata	2	0.5		2	0.375			1	0
sli2478	ch03	12094589	TGCGGCTTAGGTACATTAAAGA	TTGTCGGTTGAATTCTCGTG	10	tctgcatttc	2	0.21875		1	0			1	0
sli2479	ch03	12247721	CCACTGAAATGATTGCCTCA	GGTGCTGAGGAAATGGAAAA	4	acta	1	0		2	0.375			1	0
sli2480	ch03	12551762	CTTGAGGCTCCAAAGGTCTG	GGGAACGATCACAACCTCAT	4	gttg	2	0.117188		2	0.375			1	0
sli2481	ch03	12781339	AATCGGACAAGTTCCACTGC	GGAATGCCCAGGTTCAATAA	6	taacca	2	0.46875		2	0.375			1	0
sli2483	ch03	13155861	TCTGACCTTGAGTTCGTTGTTT	TGGACGAATAACAAGGCAAA	4	attt	2	0.21875		2	0.375			1	0
sli2484	ch03	13306981	CCCAATCTCGACTCTTCCTTT	AGACTCATCTCGGAAAGCCA	18	caaaaattttccttagtt	2	0.21875		2	0.375			1	0
sli2486	ch03	13713540	CCCTAAAATCCCCCATTTTC	TCTTGAAGCTACTATTTCTAAGTGAAGT	4	actt	2	0.21875		2	0.375			1	0
sli2487	ch03	14000485	GGCACATCAGGTGAGTGAAG	TTTGAGTTGGAGAACGAGCC	7	cctctct	2	0.21875		1	0			1	0
sli2488	ch03	14474588	CGATTCGCCATGGTATTTCT	TCGACACATCTGAGAAGACCC	28	ttcaaccaaaaaaagtcaatacgctgta	2	0.304688		2	0.375			1	0
sli2490a	ch03	15050271	TGTGCCCTTTAACTTGGCTT	CATGGGTCCTACATGGAACA	30	aatgtgccctttaacttggcttcaaatcac	2	0.21875		2	0.375			2	0
sli2492	ch03	15407915	GCACCACCAACACATCACAC	GTTGGTGATAGTTGGGACCG	30	catcacgccagtcctaacaccaactgccac	2	0.304688		2	0.375			1	0
sli2494	ch03	16157170	GGTCTTACCATCAACCAACCA	TGGATTGACTAGGGTAATGTATGG	15	aggggaactagggtt	1	0		2	0.375			2	0.18
sli2495	ch03	16345368	ACTTGCTAGACCAAGGGGGT	TCTCCATGCAAGTTGGTCTG	26	agggttagtaaagcatatacccatag	1	0		2	0.375			2	0.42
sli2497	ch03	16716763	CCATGTTAGAGTGGAAATGGG	GGGACCTTGGATTCCACATA	6	ggaaat	2	0.117188		2	0.375			1	0
sli2498	ch03	17170549	TTCCTCTCGCTGTACCAAAAA	TTGAGCAAGAAGTTTCAGCA	7	ttagatt	1	0		1	0			1	0
sli2500	ch03	18581645	GCTTAGGGTTTAGGGTAAGGG	CCCCAGGCCCAACATACTTA	12	gcgtcagggatt	2	0.46875		1	0			1	0
sli2501	ch03	18874662	CATCCAAAGCTAGAAGGGCA	TGGAAAGTAGGCAAAGGCTG	4	agtc	1	0		2	0.375			1	0
sli2502	ch03	19030883	GCTTGTTGATTCCCGTTGTT	CGAGGCAAGAACATGCATAC	5	ggtag	1	0		2	0.375			1	0
sli2505	ch03	19883504	TTGTGCCATTTTTATGTGGG	TGGAGGCATGAATTCCATTA	14	gtcaaatttacttc	2	0.21875		2	0.375			1	0
sli2507	ch03	20444641	TGAAATGAGCCCGAAAGACT	AGTTCGATCACCTGGTCGTT	9	caccaaaat	2	0.21875		2	0.375			1	0
sli2508	ch03	20683523	TGCCTCAGATCTTCACACCTT	CACGTGTGATGACAAATCAGC	6	tggata	3	0.226562		4	0.578125			3	0.211667
sli2511	ch03	21503110	CATTCTCACGTCTCTCACTCTCA	TGCACACCGTTTGAAAAATG	21	tctctcactctcattctcacg	2	0.304688		2	0.375			2	0.18
sli2512	ch03	21844740	GTTTAAGTCGTGTTTGGCCC	TGGGCTAGTAGAACTCCCAAAA	7	gccccac	2	0.21875		2	0.375			1	0
sli2513	ch03	22089212	CATGTGATGCGTACATGTGTGT	TGGTTTTTCAGATGCCTCCT	4	gaga	2	0.117188		2	0.375			1	0
sli2514	ch03	22233601	ATTTGCATTGATGCTGATGC	AATGTGAACGCAATCGTCAA	6	tgatgt	1	0		2	0.375			1	0
sli2515	ch03	22669697	AAGGGTTGGTAAGGTTGCCT	TAATGCACCCCAAGACCTTC	5	atgtt	2	0.46875		2	0.375			1	0
sli2517	ch03	23605708	GCAGCCATAAGGATTTTCTCC	TTTTGGGAGTTGCCACATTT	4	cgtc	2	0.21875		2	0.5			1	0
sli2518	ch03	23814453	GGGAGACAAATAATGGTGGG	GAACAGAATTGCGAGCATCA	13	ttggaaattatga	1	0		2	0.375			2	0
sli2519	ch03	24132283	CGATTATCGGCAACTCAACA	ACGCAAGGGAGTCTTAGGAA	8	cggtatca	1	0		2	0.5			2	0
sli2521	ch03	24671146	ATGGGCTTATGCCACTTCAA	ACATCAACGAGAACAGGCAA	4	tata	1	0		2	0.375			2	0.32
sli2522	ch03	24847158	CGCAAGTATGGGGGAAAATA	TCGTAGAACATAAATCCCCAGG	4	ttat	2	0.117188		2	0.21875			1	0
sli2523	ch03	25040924	AGACATCCTCCTGAGCCTGA	GCAAGGCAATATGAGTGTCG	7	acaacga	2	0.21875		2	0.375			1	0
sli2524	ch03	25276565	GAGGAAAAGGGCTATTCTCTTTCT	AACACAGCATCACTGGGTTG	12	tgttattgttat	3	0.320312		3	0.625			2	0.42
sli2525	ch03	25459231	TGTTGAATTGTTGGCTTGGA	ACACATAAACACCGCCATCA	18	ttgaaatggctaaggaat	1	0		2	0.375			1	0
sli2526	ch03	25856105	AGAACGACGACGACGAAGAT	GCGTAGACTCAATAAGCATTGG	12	aggaagaggaag	1	0		2	0.375			1	0
sli2527	ch03	26031485	CGGTTGATAAGATCCACCAAA	AGGATGAGATGCGGGTGTTA	63	aattttttaaaaccttttttcaaacatttccttattcaaaaggcttccaaaaagatacaaaat	2	0.492188		1	0			1	0
sli2528	ch03	26108114	CAAACCAAAGGAAGGATGGA	TGCTCAATCCAATGCAAGAG	4	tatg	1	0		2	0.375			1	0
sli2529	ch03	26461692	GAGTTAGGGGGTGACACGAA	CCAAGAATTCCCCGTCTCTT	5	ggggg	1	0		3	0.625			2	0.18
sli2531	ch03	26830733	TGAGGTGCTATCCAAATGTGA	CCAAAATCTAGAGGCACGACA	11	ctagttcatgg	2	0.117188		2	0.375			1	0
sli2532	ch03	27041523	TCGTGAGTCACTTCTGCATTG	TGAACGTTGATGTATCGTGG	6	acatga	1	0		2	0.375			1	0
sli2533	ch03	27208489	CGAGGCTTACCCAATCAAGA	GGCATACGCGAATGTATAACG	5	tccca	1	0		2	0.375			1	0
sli2534	ch03	27416729	GAATTTCCGACTTCCCAAAG	TGTGTGGTAACATGGTTATGGG	4	aagt	1	0		2	0.375			1	0
sli2535	ch03	27609680	GTGCAAACGGATGCATTTCT	GCGAACGGAAGAACAACAAC	8	tatatata	1	0		2	0.375			1	0
sli2536	ch03	27845739	TGAGTACGTCCCATTCCTCC	CGAAGTGCACTCTGGTAGCTC	7	tcaaacg	2	0.21875		1	0			1	0
sli2537	ch03	28058661	TGAATTGGATTGAGGCTGTG	AAAAACAAGCGCAACCTAGC	15	ggttggggattttgt	2	0.304688		2	0.21875			1	0
sli2538	ch03	28210853	CCCCTAGACCCTCAAAACCT	GCCCGGGTTAACACAGATTA	4	ccga	1	0		1	0			1	0
sli2542	ch03	29423239	CCCCACTGTTACGTTTTGGT	GCAAAACACCATCAATCAGC	5	ttttt	1	0		1	0			1	0
sli2543	ch03	29619519	GACTCCTTTAGGGTGTGATTGG	CATCTCTTCCCCAAGGCTTA	6	attttt	1	0		2	0.375			1	0
sli2544	ch03	29941548	GCATTCAAGTGTCACGCCTA	CGCCCAATTTCGAAAGAGTA	11	acacatgtgca	2	0.21875		1	0			1	0
sli2545	ch03	30159188	ATGTGCGCAACCACTATCAA	GCAACTGCAAGTCAACATGG	23	tgtgcttgcaaagcttcagggcc	1	0		2	0.375			1	0
sli2546	ch03	30853744	TTGCCCCTTTTGCACTTAAC	CCCAACAATAAGGATGTGTGTG	6	cactca	1	0		1	0			1	0
sli2547	ch03	31091996	AACCTCTTTTGTGACCTTTTGC	AGAGCCGATTGTCAATGCTT	8	tacgagta	1	0		2	0.375			1	0
sli2548	ch03	31361965	TTCCAGATCGAGAAGAACCC	TGGACGAATTCACCATCAAA	9	atattttta	1	0		2	0.375			1	0
sli2549	ch03	31683246	AGAATGGGAGAAACGTGAGC	TCGAACCTAGGTGGAAGCAA	8	accaattt	1	0		2	0.375			1	0
sli2550	ch03	31839864	AACCCTTCAATGGAGTTTCAGA	CCATTGGTCTTAGTCTCCAACA	4	atgc	1	0		2	0.375			1	0
sli2551	ch03	32255587	GGGGCAAATTCTAGGTGTCA	GAATGTGCGACTATGAGGTCAA	22	agagtaagctcatcacacaaag	1	0		3	0.40625			1	0
sli2552	ch03	32446599	CATATGAGGCGTTCACTCCC	GGGGGCAACATAGTTTACGA	4	gagg	1	0		2	0.375			1	0
sli2553	ch03	32604064	CATTTGGAAGAGGGGTTTTG	GGTGTCGTCGTTTGAAACCT	19	atatttaaaaacttaaaat	1	0		2	0.375			1	0
sli2554	ch03	32874137	CCCTTCCTTTTCCCTTTTGA	TGGGTTCTTGTCCTCGAATC	10	aagtgtgggg	1	0		2	0.375			1	0
sli2555	ch03	33010675	CCATCCCCCACATATACCAC	CTACCCATGCATTGCACAAG	9	aaatcatac	1	0		1	0			1	0
sli2556	ch03	33299542	ACGTTCTTGGACGTTTGACC	CGACCACGACATTTGACAAC	7	ttgactt	2	0.21875		2	0.375			1	0
sli2557	ch03	33550218	GCAATGCACTTTAGCACCAA	AACTTGCGCAAACCTCAAAT	4	atgc	1	0		2	0.375			1	0
sli2558	ch03	33726121	AGCATGATGGCGAATTTGA	TCGGCATCATAACACTCACC	5	tgtat	1	0		2	0.375			1	0
sli2559	ch03	33996751	CTCACTTCTCCAAAACCCCA	CCATATCAATTGGGGGAAGA	6	gcctag	1	0		2	0.375			1	0
sli2560	ch03	34425185	TTCATGGTATCCCTTTGTCCA	TGGTACGCTCTACTTTCCATCA	21	gtgaaacttagtacccctttt	1	0		2	0.375			1	0
sli2563	ch03	36074149	CATGAGATTGAAACCCCCAC	CCCAACAAAGAATGGGGTTA	7	tggatcc	1	0		1	0			1	0
sli2564	ch03	36634688	GGATGATTTCATGCCATTCC	TGACATGCCACCTTGAACAT	3	tgt	1	0		2	0.375			1	0
sli2565	ch03	36845475	ACTTCGTGAGGCGAGATGTT	GGGTCCTCACTTGCCTACAA	11	taactatgaac	2	0.429688		2	0.375			1	0
sli2566	ch03	37610820	GCAAGTGTCATTTAAGGGCG	ACGTGCTTTCCATAACAAGTG	12	tgggggattgta	2	0.492188		1	0			1	0
sli2567	ch03	37887132	ACGTTCACGTTGACGTTCAT	TGTCAACATCAGCATCAGCA	12	ttcacattaatg	1	0		2	0.375			1	0
sli2568	ch03	38164963	CGCCCAACAACAAGCTACAT	TGGGATAAGAAATGTCGAGC	27	catagaattaacatatacgaaattaat	3	0.320312		2	0.375			1	0
sli2569	ch03	38733848	CACTGAACTCGCATTCTTTTCA	ATTGGCAGTTTCTTCATGCC	13	ttccttttaattt	1	0		2	0.5			2	0.42
sli2570	ch03	38947865	CTTAAATGCTATGGCCCCAA	GGACACACACACACACACACA	8	tatgtgtg	2	0.46875		2	0.375			1	0
sli2571	ch03	39171092	ACCCCACGGATAATCCAAA	TCAGGAAGATGCACACAAGC	11	ttgtagtaggt	1	0		2	0.375			1	0
sli2572	ch03	39310621	TGATACATCCACAACCAAGTGC	GCGACATACCTTATTGGCGT	30	acatgacttgatacatccacaaccaagtgc	2	0.117188		2	0.375			2	0
sli2573	ch03	39642822	TGGTTTAGTTTCGTACTTGGGG	GCGTAACCCTAACCCTAAACC	6	gtttag	1	0		2	0.375			1	0
sli2574	ch03	40921800	GGCTTTAGGCCCATTTGAGT	AAAGGCGTATAGGTGTCGGA	6	taaaat	1	0		2	0.375			1	0
sli2575	ch03	41258358	TAACACTTTTTCAGGCGTGC	ACGAATTGTGGGCAATAAGG	5	ctttt	1	0		2	0.375			1	0
sli2576	ch03	41419479	CAATGTCAAACCGTCAGTCA	TGTGCGGATCAACTTACGAA	10	tagttaggat	3	0.40625		2	0.375			1	0
sli2577	ch03	41617718	TGTGTGCCGTTCTATTTGGA	ATAATGCGCCCATTGTGAAC	6	atgaaa	1	0		2	0.375			1	0
sli2579	ch03	42042614	AATTGAAGCTGCTAAGCGGA	AAGATGCCGCCTTTTGTTTA	11	attgtttctca	2	0.46875		2	0.375			1	0
sli2580	ch03	42238266	TGTCTGGATAGACGATGAAGGTT	TGTGCACCCATTGCACTAAT	11	tttaaagtaat	2	0.21875		2	0.375			1	0
sli2581	ch03	42534907	GGTGAAATTGTGCTTGACGA	CCTCGAACCTCATTCGAAAA	22	tgtgtatatatatatatatata	3	0.40625		2	0.5			1	0
sli2582	ch03	43050822	TCACCTCAACCCTAAGTCTTCC	ACCAAGAATGACCAAAGCGA	19	gtatacttgtgcaattcaa	1	0		2	0.375			1	0
sli2583	ch03	43312960	CAAGGAGCTATGTGCGTTCA	CGAAACCCCTGTCACAAAGT	3	ttg	1	0		2	0.375			1	0
sli2584	ch03	43445223	TGTGGATTGATGGAGTGTCG	AAATTCGACCCTCACAGACG	4	ctac	2	0.21875		2	0.375			1	0
sli2585	ch03	43618833	CCGACACTGAATTCTCCGAT	TCGTGTTCCAGCAGTCATGT	22	tagaattttcagtatctcatac	1	0		2	0.375			1	0
sli2586	ch03	44295508	GTGCTTCACGGGGAATTAAA	CGAAAATCCAAAAGGTCGAA	8	agagagag	3	0.53125		3	0.625			1	0
sli2589	ch03	45433250	TGTGCCAAATTCAATGGTGT	CACTGGTACTTGATGAAATGGG	11	attaaaagcta	1	0		2	0.375			1	0
sli2591	ch03	45863247	CCTGCAACCACACAATCAAG	ATCTCATTTTGACCGTTGGG	10	gtcataaatt	1	0		2	0.5			1	0
sli2593	ch03	46336192	AAAAGTCCATGGCGGACTC	TGTTTGTGGTCACATGAGAGAAG	12	tatatatatata	4	0.65625		1	0			1	0
sli2594	ch03	46648777	GCAGGATATGTTGGGGAAGA	TCACTGGAAAGGATGCACAA	16	gtggttactgcttgtg	2	0.46875		1	0			1	0
sli2596a	ch03	47027787	CATCGGCTATGTGAGACCAA	GGTCGACATGACTGATGGTG	11	ctgtctttcat	2	0.21875		2	0.375			1	0
sli2597	ch03	47270352	GGAAACAATGTCACTTCCATTC	TTTCCATTTACCCATTCCCA	7	gacagag	2	0.375		1	0			1	0
sli2598	ch03	47560160	TCTAAAATGCGCAAACTTGG	GAAAGAAAGGGGAAATTTGGA	4	tttt	2	0.46875		2	0.375			1	0
sli2599	ch03	47754101	TTTGCAAACTTCTTTTGGTTTT	CCTCACGTTGCTCTCAAAAT	12	atgtcagtagtg	2	0.375		1	0			1	0
sli2600	ch03	47908786	ATAACATGTGCCTCGAAGGG	AAATGCCAGGCCTAATCTCA	13	tacatgttacaaa	6	0.78125		2	0.375			1	0
sli2602	ch03	48411196	ACTGGGAAGAGGTTGCATCA	TCTAAGCTCGGGACGTTTGT	25	atctgaatttttgttctagagtagg	1	0		2	0.5			1	0
sli2603	ch03	48601868	TTTGTTACGTTCGCTGTGGA	CATCCTTTGCTTTCCAGGAG	19	aaagtcttccttatacatc	2	0.46875		2	0.375			1	0
sli2604	ch03	48919116	GACTGGATTTGAGAATGCCC	ACTGTGTGGCACCAATTTCA	5	tacaa	2	0.375		2	0.375			1	0
sli2606	ch03	49321428	TGACCCAAACTTTTCCTAGCC	CCTTGGGAGGTTGATTTTCTC	10	taattaatat	1	0		2	0.375			1	0
sli2607	ch03	49510822	TTGCGAGGAGATGTGATGAG	TGGATCCCTCTCTTCTTCTGA	8	atgtccat	2	0.46875		1	0			1	0
sli2608	ch03	49750366	CTAAGCACCCCATGAGGAAA	ATCCCTCCTGAATGGGAAAT	15	gtcattcgataagga	2	0.117188		2	0.375			2	0
sli2609	ch03	50030182	TGAGAAGAAGGACGAGGAACA	CACAGCTTCTTGTTGGTCTTTG	4	aaga	3	0.59375		1	0			1	0
sli2610	ch03	50374227	AAGACAGCGCGATAACAAGG	TGAAGGCTCAAGAGGAAAACA	4	atat	6	0.78125		2	0.375			1	0
sli2612	ch03	51111575	CATGCCTCATACCAGTTGTCA	CAGCATTCCCTTAAGGTTGG	22	acttttttctttaggaagaacc	1	0		2	0.375			1	0
sli2613	ch03	51304623	TTTTCAAGCGGTGTCACCTA	GGACATGAGTTTGAATCCCC	6	acatat	3	0.40625		3	0.625			1	0
sli2614	ch03	51537620	TGGATTTTGATATGAGGGGG	TTGTTCCTTGTCCATCATGC	4	gggg	2	0.21875		1	0			3	0.58
sli2615	ch03	51773817	AATCAATCAAGACATGCCTGC	TTTCCTTGATTTGTGGCTGA	5	gattt	2	0.21875		2	0.375			1	0
sli2616	ch03	52208638	GAGGTCGTGGAAAATCCTCA	CATTTGGTGTCACTGGAGATG	4	tccc	2	0.46875		2	0.375			1	0
sli2617	ch03	52432626	GAGGTATTGGGAAGGTGCAT	CATCCACTGCCAAAAGATGA	10	gtgaggtgag	4	0.71875		2	0.375			1	0
sli2619	ch03	52944752	TCCCCTTTGAACTCGAGAAA	TGAAAGCATTACCAACTCGG	9	aataatttg	2	0.375		2	0.375			1	0
sli2620	ch03	53126150	TTCATGAGCTGTGAACCTGC	ACATGTGAATCTTGAGGGGG	6	cccccc	1	0		2	0.5			1	0
sli2621	ch03	53364120	CGCAATTTCTCTCCTCTTTCC	GCAAACGAGAAAGGGCATAA	10	atatatatat	1	0		3	0.625			2	0.18
sli2622	ch03	53501765	CAAGGGTAGTTGACTTGAAACTGA	AAGAGGCAACAAGCACCCTA	5	aactt	2	0.375		2	0.375			1	0
sli2623	ch03	53744314	TTGTGTTCAAGCGACGAATC	CCAACTCCTTCATGTCATCACT	59	tttgatttaatcgaaactttgttaagaatagatattatttttacccttcacacccctat	2	0.375		2	0.375			1	0
sli2625	ch03	54126543	ATTTGAGCAATGCCGTGATA	TTGTTGGACCAATGAGGACTT	25	aaaactcgacttcttcgttttatgg	2	0.492188		1	0			1	0
sli2626	ch03	54347081	GAAGGTTCGGTCCAGTTTCA	AATTACGATGACGAGCTCCAA	25	tattttttacagttcaagtttgcag	2	0.375		2	0.375			1	0
sli2627	ch03	54969245	AAGGGATAGTCCGTTGGTCC	ACACCCCATGACTTCGTAGC	6	aatttc	2	0.21875		1	0			1	0
sli2629	ch03	55302325	TCGTCGTATAGAAGGGTATATGTG	TGTTGTGCATTTAGATGTGGTC	6	tctatc	2	0.244898		2	0.375			1	0
sli2630	ch03	55533663	ATAACCCATCTTGGCCACAC	GCTTAGAAGGGTGTTGTGGG	13	attacttttacat	2	0		3	0.59375			3	0
sli2631	ch03	55733595	CTTTGGGCATGTCAACTCAA	GCTAGAAGTCCTCTTGAATGGG	17	taaaacaattcaaaata	1	0		2	0.375			1	0
sli2632	ch03	55958293	TGCCGACATAGAAAACCAAA	TGATGAGGATTAGACACGCAA	5	aaaat	2	0.375		1	0			1	0
sli2634	ch03	56326311	TTATGGTAAAGCTGCCCCTG	TCGAACTTTCTGGCCTCTTG	5	tcttt	2	0.21875		1	0			1	0
sli2635	ch03	56530123	ATCCACAATGTGACCAAGCC	TTCTTGGCATATTTCTGGGC	11	aaaagagagtt	2	0.117188		1	0			1	0
sli2636	ch03	56723907	ACAGTTGCACGCCTACACAA	CGTCACAGTTTATGCCCGTA	7	taaaaaa	2	0.375		1	0			1	0
sli2637	ch03	56950465	TCCGCGTTTTTCCTACAGTT	TGATGTTGGATAGTTCTTTCGG	6	ctttta	2	0.375		1	0			1	0
sli2638	ch03	57100321	CATGCGTTTTTGTTGTGGAC	TGAAATTGGATGGGGAGTATG	8	ggttagtt	2	0.46875		1	0			1	0
sli2639	ch03	57311245	TGGACCTGGACAATCCTCTC	CAACTTCAAACCCTTCTCCG	13	ggggtgttaagaa	1	0		1	0			1	0
sli2640	ch03	57530600	CTTTTTGCCGAGTAAGGCTG	GACGACCGAAATTGACAGGT	6	tgatga	3	0.40625		2	0.375			1	0
sli2641	ch03	57720634	GGCTCGTATCGAAAGAGGGT	CCACTTTGGCCCAACATACT	6	atatgg	3	0.570312		1	0			1	0
sli2643	ch03	58121921	TGAAAAGTCCACCTTTCGCT	TGGTCCTGCCTAGAATGTCA	11	acgaaatacaa	2	0.492188		1	0			2	0.095
sli2644	ch03	58314427	CATCCATGCGCTTGATAGC	TCCTTGGCATTACCTCCAAA	11	caaaatttgat	1	0		1	0			2	0.32
sli2645	ch03	58516644	GGGTCTCTTTGGTTTTAAGACTTC	CAAATAGATGAAAGGGGCCA	20	ctcatcataactgatatttg	2	0.46875		1	0			2	0.42
sli2646	ch03	58708910	AGGAGACATACCATGAGGGCT	CCATTCTTGACTTCTTGGTGG	4	atca	2	0.375		1	0			2	0.095
sli2647	ch03	58932028	TGAACTTTCATCTTGCTAGGGA	ATGGCTACGCAAAAACCAAC	12	aaatcccctccc	2	0.21875		1	0			1	0
sli2648	ch03	59146536	TAATGCTCACAACCTTCCCC	ACACCCTCCGCTCAACAATA	4	cagc	2	0.429688		1	0			2	0.18
sli2649	ch03	59335007	TCACATGGCCAGTCAATTCT	GCCCACATAAACGAAAGGAA	5	agaaa	1	0		1	0			2	0.18
sli2650	ch03	59503554	GCCAACCAACCTGATCTCAT	TCCCATTTGTCTCACTGCCT	9	tttttttta	2	0.46875		1	0			2	0.18
sli2651	ch03	59714626	GCAGGGAAAGGACAGTGAAG	ACCAATTGCATGACCTCACC	6	agatga	2	0.21875		1	0			2	0.18
sli2652	ch03	59937872	TCACTACATTGCGACCGTTT	TCCAACTCCCACTTTTCAGG	4	tagc	1	0		1	0			2	0.18
sli2653	ch03	60117959	CACCATTCCAAAGTAGTGCTG	TGCAAAGACCATTTCAAGCA	4	ttgc	1	0		1	0			2	0.18
sli2654	ch03	60304103	GAGACATGGCTTAAGGGTTCA	ATTCACTGCTTGGGTTCCAC	8	atcctggg	1	0		1	0			2	0.18
sli2655	ch03	60656932	tcatgatcACCACCACCATC	GTTCTTTGAAAAAGCGCACC	12	aacatgaacatg	1	0		2	0.375			2	0.18
sli2656	ch03	60741820	ACGCAAGCGAGAAAAACATT	CACGCAAAACTGCTTGTGTT	4	aatg	1	0		1	0			1	0
sli2657	ch03	60901497	CACCGGCAAAACCACTACAT	CCGCCTGTTTTGTTAATTGG	4	ataa	2	0.21875		1	0			2	0.18
sli2658	ch03	61124256	GCATTTTTGGAGTGCTTCTCA	CGATTGATTGCATTTTGCTC	4	tgat	3	0.539062		1	0			2	0.18
sli2660	ch03	61510611	CATCACACATGCGATTGTAGC	TCCCAAAAAGGCTGAAAATG	9	tagcttctt	3	0.570312		2	0.375			1	0
sli2661	ch03	61735675	CAATCCTTCATACCCAGCCT	CAAACTTGCGCACACCTCTA	10	aaagaagatt	2	0.304688		2	0.375			2	0.375
sli2662	ch03	61909308	GGATGCAATACAGAGCCTTCA	GTCTAAGGCGCCAGTTTCAG	8	tgcttata	2	0.117188		2	0.375			2	0.375
sli2664	ch03	62130251	CAAAAAGGCGCGTATCTGTT	TTTTCCCAAGCTGCATTTTC	6	tgcata	1	0		2	0.5			1	0
sli2665	ch03	62534679	CAGCAGAGAAACAGCCATGA	CTTAGAAGGCCAAGGGTGTG	5	ctttt	2	0.375		1	0			1	0
sli2666	ch03	62707764	CATGCAAAGCGGTGTTTAGA	CGGTGTTGAGATTGTTCCAA	11	atacaactatt	2	0.46875		2	0.375			1	0
sli2667	ch03	62900317	AGCACTGCACGGTTAGCTTT	CGTAGCCCTATTTTGGGAGG	22	attaagtagttgaatgttgtcg	3	0.601562		1	0			1	0
sli2669	ch03	63302838	CCACCCCTTTGTTAAGTGGA	ACTCCAATCTCCAGCAGAGC	4	ctac	1	0		2	0.5			2	0.42
sli2670	ch03	63564300	TCAAACGGGAGAAATGTAGGA	AAAAAGGAGCAGCATAGTGG	15	cttgatcaagaaaat	1	0		2	0.21875			1	0
sli2671	ch03	63709017	TTGCCTCACCTTTTCTGAAG	AAGCTGTAATGAAGGTCTCATCG	9	atccatttt	2	0.492188		1	0			1	0
sli2672	ch03	63925203	TTTTACTCCCGCTTACTCCG	CCGGGTTTACACAAATGTCC	6	tttaaa	2	0.117188		1	0			1	0
sli2675	ch03	64506733	CTGGCCTATTGCTTGTGGAT	CCGAAACCCCATTTCAGATA	12	ggaagctactga	1	0		1	0			1	0
sli2676	ch03	64717620	GCGACTGCTTGAATCATGTG	GTCCGGCATGTTCCTTTTTA	6	tttttt	2	0.21875		1	0			1	0
sli44	ch04	46548	GGTCCAACTGAGGCAGAACT	AAATGTGGGGACTGGTTGAG	11	ctcaaactgat	2	0.375		2	0.5			1	0
sli24	ch04	49562	TGGGACTTTCCAACACGAAT	GAGGTTCAAGCCCTCCTTCT	33	tcggactttaatatgaatattagacgccgagtg	2	0.375		1	0			2	0.18
sli2181	ch04	289700	CGCGATCACTCAAAGTTGTT	CCAAAAGGGACCATTCCAA	8	acatatta	1	0		2	0.375			1	0
sli2182	ch04	432822	CGAGCGGAGAAGATATGAGA	TCCCCGTTACTCTTTCAGGA	16	ttaggtccttaaccta	2	0.21875		2	0.375			1	0
sli2183	ch04	619389	TGCTCCTCTCCAAAATCAGG	CGTCGATTCATTGACCTTCA	12	aagatgcttgca	2	0.21875		2	0.375			1	0
sli2184	ch04	808145	TCTTTAGCCATAACGCCACA	GAGACGGTGTTTGATTGAGGA	11	tggctatttcg	2	0.492188		2	0.5			2	0.5
sli2186	ch04	1247415	CACTATTGACCATTGCCACC	GCCCCTCCACTCATCAATAA	6	cctgaa	2	0.375		1	0			1	0
sli2187	ch04	1416774	AAATACGAAATCGCGATCCA	ATATAGTGAGCGCATTGAAGC	5	attta	3	0.226562		3	0.291667			1	0
sli2188	ch04	1618383	AGGAGTTGGTTCGATCTTCG	ATATGGCTTCCGCAAACAAC	10	attttaaaaa	2	0.21875		1	0			1	0
sli2189	ch04	1895109	TGACCACCCTTCGATTAATGT	TGACATCTGTCAATAGTAACCCCA	16	atcttcttcagatctc	2	0.46875		2	0.375			1	0
sli2190	ch04	2001274	AAACCTGCCTTTGATGGTGT	GCATATTGCTTTTTGGCTCA	4	taga	1	0		2	0.375			1	0
sli2191	ch04	2205298	CCGACGATGATCTTTAACCC	AGGGTTGTCCACCTAAAACAG	14	gtaagagctcattc	2	0.429688		1	0			1	0
sli2192	ch04	2421385	GCATCCCTTTTCCTTTCTCC	ATTTCCGGGTACTCACTCCC	11	agaaagaagaa	2	0.21875		1	0			1	0
sli2193	ch04	2648484	GCCATTCATGATCAAGGAGAA	TCGTTCCACCAGAAACATCC	6	gatcca	2	0.375		2	0.5			1	0
sli2194	ch04	2808147	TTGTTCGGGTAAAAGTTGGC	ATAGTTGCAGTGTGCGCAAG	12	tcgtgatattag	2	0.304688		1	0			1	0
sli2195	ch04	3065025	TGTGTGTGTGTGTGTTTGGG	GTCGGGTCCTATTGCAGGTA	13	ggggggggggggg	3	0.53125		1	0			1	0
sli2196	ch04	3201855	CGCTTGTCGTAAAGAAGCAA	CGTAGGGATGTCATGCAACTT	6	atatat	2	0.21875		1	0			1	0
sli2198	ch04	3845806	TGAATAATCGCATCTCCGAA	GGAGAAAATTTAGGGCTCCG	20	aaagagataaaaagaaataa	2	0.375		3	0.625			1	0
sli2200	ch04	4251322	TCCCCCGTAAATGAACTAGA	GGTTGAGCAATGTCCAATACAA	9	tatgtatat	2	0.21875		1	0			1	0
sli2201	ch04	4441109	TGGTCACTAAAACCCAGAGTCTAA	TGGATTTGTTTAGCCCATCA	11	taagtaccttt	2	0.375		1	0			1	0
sli2202	ch04	4619324	TGAGCATGTAACTGCGTAACC	GAATGTTCTCAAGCGCGATA	5	acata	2	0.21875		1	0			1	0
sli2204	ch04	5058200	GTCAGAGCATGTGGATTTGC	TGTAGGGTGCAGCGTAGGAT	5	ctttg	2	0.117188		2	0.21875			1	0
sli2205	ch04	5250616	TTGCAGGTCAGTTTGAGTGC	TTCATCAATACAGGGGCAAA	8	tattttgt	2	0.375		1	0			1	0
sli20	ch04	5255784	GGGTTGCGACAGGATGAATA	GCCCCTGATTGAGTCCTCTT	14	aaagtttgagttct	1	0		2	0.375			1	0
sli2206	ch04	5449471	CTCCTGGTGTGACGTCAATG	GGAGACGTAAACGCCGTTAG	6	gacgga	1	0		1	0			1	0
sli2207	ch04	5674827	ACCTGACCACCATTACCACC	TGGGATGCCTAAAGGAAATG	9	attaccacc	2	0.21875		1	0			1	0
sli2208	ch04	5819315	ATTGATGCTGTTCATGGCAA	TTCAGCCGAACACATAGGGT	21	attaagttgtatgcattaact	2	0.21875		1	0			1	0
sli2209	ch04	6025772	ATCCCAAAACATGGGACAAA	CGAATTACATTTTGAGGCAGC	26	taaaaaataggcaaggttacaatttt	2	0.375		1	0			1	0
sli2210	ch04	6220133	AAACGAAGGCAACAACGAAG	ATTGGGGAATGGGTTTTCTC	6	ttctct	1	0		1	0			1	0
sli2211	ch04	6420077	TGAATCGTGCGTTTGAGGTA	GTCATGATGCTCTTTCGGGT	6	taagat	2	0.21875		1	0			1	0
sli2212	ch04	6613936	AAGCGGAAGCTGATTCTTCA	CCACATTTGTGTATACCCATTCC	12	tatatgaacaca	3	0.59375		1	0			1	0
sli2213	ch04	6829337	CCTAAGGGGTCATGCAGTGT	TCGACAGCTTTGACCTTTAGC	6	cttaga	2	0.5		1	0			1	0
sli2214	ch04	7012471	GGCTTCGAATTCGGTAAATG	GAAAGTAACGGCTTTTCGGA	4	ttga	1	0		1	0			1	0
sli2215	ch04	7234645	ACACCTTTCGAAATCGGTTG	GGGGATATACATTGGAGCACA	14	acaaatgagatctt	2	0.21875		2	0.375			2	0.32
sli2216	ch04	7766862	TCTAGCGGCTCAGAATGGAT	CCCACAAACGATGAACCAAT	14	agcacaatatatgt	2	0.375		2	0.5			2	0.32
sli2219	ch04	9240960	TCAAACTTCACCAAATGCTACC	TGTGGATTTGCATCCAGTGT	11	atacttatgaa	1	0		2	0.5			2	0.32
sli2220	ch04	9518253	ATGGGAGAGGCTAGGGTTTG	GGTCCACCCTATACCCTTGA	5	aaaaa	2	0.375		2	0.375			2	0.18
sli2221	ch04	9883293	ATCCGTTTTTCCAACACCAA	CACATTCAAGATTCGGTGGA	4	ttac	2	0.375		1	0			2	0.32
sli2226	ch04	11035244	TTTGCTTGTGATTGGAGGAA	CCCTCGATTGATTTTTCTGC	12	gcgaacccgaaa	2	0.21875		2	0.21875			2	0.42
sli2227	ch04	11236993	AGCCCCATGGCATTTATGTA	ATAAACGCCAATTTCCTTGG	16	aaagtgtgtgaaacac	2	0.375		1	0			1	0
sli2230	ch04	11926097	GGGGTCCAATAGAGCAACAA	AAATCCTCCAGCAAGCTTCA	14	acatatatatatat	1	0		3	0.625			3	0.62
sli2231	ch04	12183528	GTTGCAATTGGAAATTGTGC	AAAAGTTCCAGAACCCCACA	6	tatata	4	0.65625		2	0.375			2	0.375
sli2232	ch04	12349946	GGATGTAAGGGTTATGCCCA	CAAACACACACACACACACACA	12	tgtgtgtgtgtg	1	0		2	0			2	0
sli2233	ch04	12579212	CCCAAAAGCCTAAACCCAT	TTAGGCTTAGGGTGCAGGT	5	attaa	2	0.375		1	0			2	0.32
sli2234	ch04	12919976	TGTCATGGTTTTCCCATCAA	TTCCAAACAGAAAATCTCCG	10	aattgttgaa	1	0		2	0.375			2	0.375
sli2235	ch04	13445915	CCCATTCCCATTGCATTAAC	TCTTGGTTAGCGATCTTGAGC	8	aaaaaaat	1	0		2	0.375			2	0.375
sli2236	ch04	13959807	AGGAACATCCATGATTTGGG	GAAGAAGCCCATGGTTCTCA	12	atcccactagta	1	0		2	0.375			2	0.32
sli2237	ch04	14192072	AAGGCAAATGAGGTAGGGGT	GCGGATGACATGACAAGATG	8	tatttatt	2	0.375		2	0.5			2	0.375
sli2238	ch04	14353053	CGTTGTACAGAATCACTCATCACA	GGGATGAATTCCGACCAAAT	17	ctctcacttttaaaatt	1	0		2	0.375			2	0.375
sli2239	ch04	14738841	CTTCGAAGGAGTGATCAATGG	ATGTACCGCATTGTTGGATG	14	gagattgacttaca	1	0		2	0.21875			2	0.375
sli2240	ch04	15819535	GGCTTCTCCGATTTTTCTCC	CATAGTGCATCGCTTGAGGA	5	tgtac	1	0		3	0.40625			3	0.445
sli2241	ch04	16009181	AAGGGCTTCGTGGAGAAACT	CCCATCGTTGAAGAACAAGG	14	ccctatcttgagtt	1	0		2	0.46875			2	0.375
sli3003	ch04	16716471	TACGATGTGAAGTGCTTTGTTGTG	AAGAAGAATGTGGCTAATGCTGAA	8	cttagctg	1	0		2	0.375			2	0.32
sli3005	ch04	16788185	TTACGGCTTATTAGAAA	CTTATCATGAGTAGTGGTT	2	tt	2	0.21875		2	0.375			2	0.32
sli2243	ch04	16797302	GACGACGCTGGTTACGTCTA	GGGGCACAGAGATGAACAAT	12	gggggtaaatcc	2	0.21875		2	0.375			2	0.42
sli2244	ch04	16906666	GGAATTGCTCCTTCATCTCC	ATCCATCACAACACACCCCT	4	ggaa	1	0		2	0.375			2	0.375
sli2245	ch04	17688285	ATTTGACCATTTGCGTTTCC	CCCATGAACATCAAAAGCCT	5	ccttt	1	0		2	0.375			2	0.32
sli2246	ch04	18203601	ACACACACACACACACACACAC	CGAGTGCGGTCACATCTAAA	10	acacacatat	3	0.65625		1	0			2	0.32
sli2247	ch04	18875560	TTTGTGATCTATGGCGATGC	AAGCTCAAGGTCATGAGTCG	8	gctcctac	1	0		2	0.375			2	0.32
sli2248	ch04	19129136	TGTCACCGACAATGGAAGAG	GGTAACGGAGCGTACCTTGA	28	gtataatacctctgatcacaatgatcag	1	0		2	0.375			2	0.375
sli2249	ch04	19338210	CCTACATCCTCGGTCCTCAA	GTTGGAGCAACCGTCAAAGT	8	agtgaaag	2	0.5		1	0			1	0
sli2250	ch04	19696943	CTCCCAATCTTGCTCTCCTG	AGAGCGGGAGAGAGGTGAAT	12	tatatacatata	2	0.375		2	0.21875			2	0.375
sli2251	ch04	20367223	GAATGCAAAAACCACTGCAA	TTTTGTCGTATTGGGGGAAA	7	attacct	1	0		2	0.375			2	0.32
sli2253	ch04	21039063	TCGCATTTGTAGCATCAAGG	GTGCTCATGCAATATTCCCC	8	tgacggtt	2	0.375		2	0.21875			2	0.375
sli2254	ch04	21391193	AACGTCCTAAGTGATGGGGA	AGGAAAAGGCTGAGTTGGCT	5	tttcc	1	0		2	0.375			2	0.32
sli2255	ch04	21696632	AATCCAGGCAAATCATCAGG	TTAGAGATGGTGTGGGAGGG	8	catagagt	2	0.21875		2	0			3	0.485
sli2256	ch04	21889832	TGGTGGCCTTCTTAATCACA	CCCCACAACGTAAAAAGGTG	20	accaagtagatatggttaag	2	0.375		2	0.21875			2	0.375
sli2257	ch04	22045530	TACCTTCCCGAATGAGCATC	TCAGGCACACAACGACAAAT	14	tagtcccaccggac	2	0.375		2	0.21875			2	0.375
sli2258	ch04	22204667	GGCTGACTCAACCCTAAATCC	CACTTCCCCTATTTGACTTTGTG	11	cccaaaatatt	2	0.375		2	0.21875			2	0.375
sli2260	ch04	22688396	ACCATGATTGATCAGCACGA	AGCAAGGTTGGTGGATATGG	12	tctgaccatagg	2	0.375		2	0.375			2	0.32
sli2261	ch04	22864238	ACTCGTGTGCAGCAAGAACA	AAATTCTTGCTTGTGGTGGTG	10	agccccgcct	1	0		2	0.375			2	0.32
sli2262	ch04	23034339	CATGTGGACACGAGACCTTG	TGGGTGATCCCCATCATT	8	ataaacaa	2	0.375		2	0.375			2	0.32
sli2265	ch04	23703207	CAAACGTGTCATGTTGCCTC	TTCAGCTTTCCAATGACACG	4	gtaa	1	0		2	0.375			2	0.32
sli2266	ch04	23912152	GGCTCAATACGAGGCAACAT	GAGTCCTCGTGTGTGCTTGA	14	atacactgaataat	1	0		2	0.375			2	0.32
sli2267	ch04	24278971	GCACGGATGAGTAAAGCCAT	CAACCTCTTTGGACCATCCT	11	aggactaacct	1	0		2	0.21875			2	0.32
sli2268	ch04	24474540	CGTGGAAGGACAACCAACTT	GGGTCTCCTTGCCTTATTCC	12	aattaattataa	2	0.46875		1	0			1	0
sli2269	ch04	24631298	TGGCCCTTCTCCTGTATTGT	TGAGGCTGATAAAGGGGATG	6	attttt	1	0		1	0			2	0.42
sli2270	ch04	24839063	CCTTTCTGGCTCTGCTTGTC	AGTGGGCAATCCTGAACAAT	4	aaaa	2	0.375		2	0.21875			2	0.32
sli2271	ch04	25005176	TGAAACAGAAAGACCCCTCAG	TGCTTCCAGAGGACTCCAAT	10	tatctatcaa	2	0.375		2	0.375			2	0.32
sli2272	ch04	25200675	CCACTGGAGACTTGGAGGAA	CGAACCTGCATAATCGTCCT	22	accttaagactaacatgtttgg	2	0.375		2	0.375			2	0.32
sli2273	ch04	25573531	CCAAGACATTGCACAAGTTGA	TGCTCTGCTTCATACATCTTGC	10	ggtgtatatt	2	0.46875		1	0			1	0
sli2274	ch04	25788831	AAAAGTGGGAGGGTTCATCC	TGACACCTCAAGCTCACGTC	12	ttggggtctatc	2	0.375		2	0.375			2	0.32
sli2275	ch04	25915358	TATGATGATCAGCTGCTGGC	TGGGTCGCTACCAAGTACAA	4	tgtg	2	0.21875		2	0.21875			2	0.32
sli2276	ch04	26289361	TCTTGAGCACCTCGACAAGTT	CCACATTTGCTTGCCCTTAT	38	tcatcaaccatataagaaaatatcaacatatacaacaa	2	0.375		1	0			2	0.32
sli2277	ch04	26427135	CGGAAATGACTAATGGGCAG	TGGGGATCCTCTCCTACCTT	9	gaatgttgt	2	0.304688		2	0.375			2	0.32
sli2278	ch04	26742278	TTGCGATCTGTTCGGTTACA	ATTTGAGTCCGACATTCGCT	5	aagat	3	0.46875		2	0.375			3	0.211667
sli2279	ch04	26948248	TTTTAGGCCCTTTTCCGTTT	CCAAGACGGAAGCAATGAAT	7	attaata	1	0		2	0.21875			2	0.32
sli2280	ch04	27105103	TGTGGGTTTGATTGACCTAGAA	CAACATAGGAACATCGAAGGG	23	atgtagttggttagtatgaccta	1	0		2	0.375			2	0.32
sli2281	ch04	27325121	ACAGTCCATCCTGCCACTTC	ATTCGGGGAAAAGCTGTCTT	19	cctacgacggtctgtcgta	3	0.398438		2	0.5			2	0.32
sli2282	ch04	27544838	GGCCATCTCTTTCTTCCTCA	CAAAGGATTGGAAAGGTTGC	21	tatgcactcctagaccttcag	1	0		1	0			2	0.32
sli2283	ch04	27696061	AATTTTAGTTGCAATCGGCG	ATGTGTCGAAGTACCGAGGC	13	acggtccgtcact	2	0.375		2	0.21875			2	0.375
sli2284	ch04	27952808	CTTCCATGGATATTTCCCGA	TTGGTTGAGTTGTTGCTTGC	7	ctaatac	2	0.375		1	0			2	0.32
sli2285	ch04	28513286	AACGTCTTGGTCATCCCTTG	CCTAGGGCCTAATGTGTGTGA	20	aaaaaaaaaactttaccaaa	3	0.320312		3	0.375			3	0.32
sli2290	ch04	29999372	TTCCTCTATGTGGACCCTTCA	TGGTCAAGAGGAGGTCAATG	20	tatccttcttgtgtgaatgg	2	0.375		2	0.21875			2	0.42
sli2291	ch04	30152666	ACATATACCCACAAACCGCC	GCTCCCCCAAATAGGGATAA	16	ctacattcaacccgcc	1	0		2	0.21875			2	0.375
sli2292	ch04	30340331	TGAAGCATGTCAAGTGTGTGA	CTCAAGAAGAGTGTTCACCCG	4	cact	2	0.21875		2	0.375			2	0.32
sli2294	ch04	30729746	AACAAAAGGCAGCGCTCTAA	GGAATCAAATGAACATCCGAG	4	attt	3	0.398438		2	0.375			3	0.395
sli2296	ch04	31208508	CACTAACCAGAGTGCCCCAT	AGGCCTGTGTAAACCTCAATG	9	aaaacattt	1	0		3	0.40625			3	0.406667
sli2297	ch04	31528772	CCCATTGGGAAGCAGTAGAA	TGGTATGCCTCCGGATAGAG	4	tgca	1	0		3	0.40625			2	0.32
sli2298	ch04	31944193	TTCAACTGACCTTGCGTGTC	GGGACCCCTTTTGAGTCCTA	6	gttctt	2	0.21875		1	0			1	0
sli2299	ch04	32139951	CCAAACATCGAGGTGTATCGT	CACCCCGAAAGTCCTATGAA	20	actaattcaactttattacg	1	0		2	0.375			2	0.375
sli2300	ch04	32301836	CCGAGCTCATTTTTAGGGTT	GATGCGGGTCCACTCTATTG	15	ataaaaccaatcaat	1	0		2	0.21875			2	0.375
sli2301	ch04	32548491	TGAGCTTCACCTTCAACGAA	GCTGGAAGCTGTTTGGCTAC	18	aagagggaaggtctaatt	1	0		2	0.21875			2	0.375
sli2302	ch04	32770761	TCAAGTCCACAAGTGCAATG	CCTGTATGAACGTGTCATTGGT	9	accaagtaa	1	0		2	0.21875			2	0.375
sli2303	ch04	32935040	CGATTTCAAGGAAAGTTGGG	AAATTTGGGACCAAAAAGGG	5	cactt	2	0.375		2	0.375			2	0.32
sli2304	ch04	33258642	TACTTGCCAAGCACAAGACG	ACTCTTGGGGGTCTTCAACC	12	ggatttcactag	2	0.492188		2	0.375			2	0.42
sli2305	ch04	33451411	ATTGCATGATCCTTATCCCC	GGCACTCAAACCAACATGG	14	tataccgttacacc	1	0		2	0.375			2	0.375
sli2307	ch04	33951126	CCACGTTTGTAAAGTCATGGTC	CCCACTCCAAAAAGAGAGGA	7	cccttaa	1	0		2	0.21875			2	0.32
sli2309	ch04	34621455	GTGATCGCCCATACAATTCC	TGGGCGTTCTCTTATTCCAT	4	atat	6	0.8125		1	0			2	0.32
sli2311	ch04	35221502	AACACCAGATGAACCGAAGC	GCCATAAAAGTCAAATGCCG	24	acctacataacgaggactcaactt	1	0		2	0.375			2	0.375
sli2312	ch04	35705978	GCCCGACATTCAAAGTGATT	TCATGCGTTCATGCGTTAAT	6	tatata	1	0		2	0.375			2	0.42
sli2313	ch04	35917118	CCTTTTGTGCATGTTTTCCA	GAAACCCTTCAATGGCTGAA	7	cttagta	1	0		2	0.21875			2	0.395
sli2314	ch04	36642439	TGATGTTCAGGTTGTGGTATAGG	GGGTGCTGGGATTACTTCAA	5	cgatt	2	0.5		1	0			1	0
sli2315	ch04	36932263	ATGATATCGAATTGGGGTGC	TCCATTTGGGGATGAAAAGA	4	tgag	1	0		2	0.21875			2	0.32
sli2316	ch04	37440804	CGTATTTAAGGGGTTGTGGC	ATTGACACCCGATTTTGGTC	4	tttt	2	0.375		1	0			1	0
sli2317	ch04	37682869	AGCTCGATGGACTACGAAACA	TTTTTACCGACCGTGGACTC	4	tgtg	1	0		2	0.375			2	0.42
sli2318	ch04	37936222	ATGTGTGTGTGTGTGTGTGTG	CGAGGCTTTTTGGTGTCTTC	10	tgtgtgttta	1	0		2	0.375			2	0.32
sli2319	ch04	38288486	ACCCTTAACGCCAAAGTCAA	GGGTTCATCAAGAGGTAGGGA	4	aaaa	2	0.46875		1	0			1	0
sli2320	ch04	38481294	TTTTCACCCTCATCACACCA	GAAAACCTGGATCGTGCAAT	9	tgggttttc	1	0		2	0.375			2	0.32
sli2321	ch04	38665077	CCAACCAAACATGAGAACCA	AACATCCTGACTGTCATGCG	15	atttctagctacacg	1	0		2	0.375			2	0.32
sli2322	ch04	38973316	TAAGACTTTCCTGGGCATGG	CCCTTTGTGGGGAGACACTA	8	gcagagta	1	0		2	0.375			2	0.32
sli2323	ch04	39113326	GCGTCCCTCTTTCCTTACCT	ATACACACACACCCACGCAT	8	cgtgcatg	1	0		3	0.291667			3	0.395
sli2324	ch04	39394492	CCATCTCCATATCCTCGCAT	CGACGACGTCCTTTTCTTTT	12	ggagcatttttg	1	0		2	0.375			2	0.32
sli2325	ch04	39539734	AAGTGTGCCTTGACGTTTCC	TCCCAAGCCACCGTTAAGTA	6	gtataa	1	0		2	0.21875			2	0.375
sli2326	ch04	39850687	TAATCGGTGAAAGGAACCCA	CCAAAACCCTTCCAAGAATG	12	acgaaatctatg	1	0		2	0.375			2	0.32
sli2327	ch04	40765135	GACGGACCCACATAAACTCG	AACCACCGTCCAAACTTGAG	6	gtgtgg	2	0.46875		2	0.375			2	0.32
sli2328	ch04	40945933	AACATCAAAGATTGCCACAGC	TCACTGCCCCTACAATCCTT	7	actgaag	1	0		2	0.375			2	0.32
sli2329	ch04	41110769	GGTCCGTCAACTTAGCCAGT	TGTGCCATGGAGGATGAATA	13	cgttacaacaaat	1	0		2	0.375			2	0.32
sli2330	ch04	41591097	TGTCCATCTGTTTATGGGTGA	TGTTCATCTGAGATTGCTGCTT	9	atccctatc	2	0.21875		1	0			1	0
sli2331	ch04	41710884	GGTGCATACAAGCCATCTGA	TGAGATTGACTGCCACTTTGTT	10	taaaaatatt	1	0		2	0.375			2	0.32
sli2332	ch04	42042073	CCTTGACTCTGCTCAACTCTTG	CGGTAAGACATTCTCCCACAG	4	tata	2	0.5		1	0			2	0.32
sli2333	ch04	42413320	TGGGAGTTGGGAGGTATGAA	TCCATATTTTAGGCGAACCG	7	tacctcc	1	0		2	0.375			2	0.375
sli2334a	ch04	42729299	TACCTCCGCTTGGTGAGAAC	GCTGGATGTGATGCAGAAGA	23	tcgctcgactccctctgccactc	1	0		2	0			2	0
sli2336	ch04	43604573	GGGAATGCTTGGAAGAAACA	GCTGACTTGTGAATGGTTGC	4	attc	2	0.117188		2	0.375			2	0.32
sli2338	ch04	44252174	CCTTGGAAATCACTTTGGACA	TCAGTAGCAAACCCCAAACA	10	tttcaatttt	1	0		2	0.375			2	0.375
sli2339	ch04	44401228	ACATCTTCGCAGGAAAAACG	CAGAAGCTTGATAACTGGGTTG	16	atcatagtttaacaaa	2	0.375		2	0.375			2	0.32
sli2340	ch04	44697925	GACGACTTTTCGGCTGAAGT	CGGGAGAAGAAGGGTTTGTT	10	atgacacaac	2	0.375		2	0.375			2	0.375
sli2341	ch04	44910648	AGGACCACACTTGGCAATTC	CCACTTGATAGGTACATCATCGT	4	tgta	1	0		3	0.541667			2	0.375
sli2342	ch04	45367435	GCTTAAGGAGGCTGATGCAC	GCAGCCCTATTTTCAAGTGG	9	taataataa	2	0.375		2	0.375			2	0.375
sli2343	ch04	45551649	GGGAGGGAAAGGTTTAGTTTTG	TCGTCAATGGTCACCTTCAA	10	atacttaaaa	1	0		2	0.375			2	0.42
sli2344	ch04	45800463	TGGAACTGATGGAATGTTGC	GGGTCTTTTGGTCTTTTCCC	13	aaagatttgactt	1	0		2	0.21875			2	0.375
sli2346	ch04	46285401	GACCCGCGAAATCCTAAAA	GTCATTTGGCCTGCATCTTT	6	ttttat	1	0		2	0.375			2	0.375
sli2347	ch04	46429902	TCACAGGGGGAATAAAGCAT	GGGGCATGAAAGTAAATCGT	14	agaaagcactctct	1	0		2	0.375			2	0.375
sli2348	ch04	46603848	CCTCTACGATCCACGTTTCC	TGCACAGTTCGTGGATTGTT	13	agtctcattcacg	1	0		2	0.21875			2	0.375
sli2349	ch04	46801244	CGTGAAAGGACCATTATGCC	GCTGCTGCATGCATATTTCT	10	tgttacaatt	1	0		2	0.375			2	0.375
sli2350	ch04	47204924	CGCAGTTACACTCCCAGTCA	CCAAATCTGTGTTGGTTGGA	5	tagac	2	0.46875		2	0.375			2	0.32
sli2351	ch04	47446893	TTGTGATGCGGGTAATTCTTC	ACATCAAGCCCAACTTTGAC	10	cataacaata	1	0		2	0.375			2	0.32
sli2352	ch04	47889444	GTTGACGTCGCTATGTTTGG	TAGACTTTTGCAGGATGCCC	8	gttttgga	2	0.375		2	0.375			2	0.42
sli2353	ch04	48074473	TTTCCCCATTCCCTCTGAAT	CCTCTTTTGTTCTGGCCAAT	8	tagtcttt	2	0.117188		2	0.375			2	0.375
sli2354	ch04	48286410	GGTCATGGGACACCTAATTCA	CCCCATTTACCCACCCTATT	12	catacctacggt	1	0		2	0.375			2	0.32
sli2355	ch04	48408256	CACAAGAAGCCAAACCCACT	ATCGAAGAAAAGTGAGGCGA	8	cacacaat	1	0		2	0.375			2	0.375
sli2356	ch04	48633234	ATGAAGAAAGGATTGGGGGA	TGCCTCCACCACCTTAACAT	6	ggggga	1	0		2	0.375			2	0.375
sli2357	ch04	48856525	ATCCGTATTTCGGTGTCCAA	ACCTAACACCATGTTTGCGG	6	cagtag	2	0.375		2	0.375			2	0.375
sli2359	ch04	49299297	CCAAAACCGTTCCCAATAGA	TCAATGGAGGGGTTCTCTTC	8	atcttctc	2	0.46875		2	0.375			2	0.375
sli2360	ch04	49477085	CTCCGTAATGAGTTGGGGAA	AATTTCTTTTGGGTGCTTCG	12	ttaacgtccatt	2	0.375		2	0.21875			2	0.32
sli2361	ch04	49720703	ATGGCCTAAGTGGCTTGTTG	TAATGCCCAAGTGCATGAAA	9	aacttttaa	2	0.375		2	0.375			2	0.375
sli2362	ch04	49929900	CCATCTTCTTCGTCTGGACA	CCCAGACTTTTCAAGCATCC	28	tgtgattcactgcttatgctacgattgt	1	0		2	0.375			2	0.375
sli2363	ch04	50178271	GGAGGTACCACAACATATCCG	AACACATGACCTAATGGGTGC	8	atatactt	1	0		2	0.375			1	0
sli2364	ch04	50431549	TTGAGCGAACAATTGAGCTG	TGTTACAGCAGGTCCCACAG	12	catcagcttctt	3	0.632812		2	0			2	0
sli2365	ch04	50628703	TCGGATAGTCATGTGAAGGG	TTTCCAAAGAGAATGAGCCC	4	aatt	2	0.21875		1	0			1	0
sli2366	ch04	50872216	GAAAGTTTGGCTCATTTATGCC	TTGGTAAGACAAGGCCCAAC	11	tatttttgaca	2	0.21875		1	0			1	0
sli2367	ch04	51027505	ACTCAAGCCAGTTGCCTCAT	ATGCATGGTGTGTCTGTTCC	14	tcttatggcttgac	2	0.5		1	0			1	0
sli2368	ch04	51294127	TGGATGGTGATGTTGTTGCT	AACATCATCCTACCGACGGA	17	acgataatgataggatg	2	0.21875		1	0			1	0
sli2369	ch04	51418428	TTTAGTAAAACTTCGGCGGC	CATTTGCAAGACATCCAAGC	15	acgctaatagaatga	1	0		2	0.375			1	0
sli2370	ch04	51664005	TTTCCTGTCTTGTCTCTTGCC	AAAGCCCTTTAGCTTTTGCC	12	taggattttgcc	2	0.375		2	0.21875			1	0
sli2371	ch04	51806072	GGTGTAACACACGCACATGA	ATGGAGGGTTGCTACTGGGT	14	tttttattattata	2	0.5		1	0			1	0
sli2373	ch04	52413465	AACCGACACACACACACACA	AACCTCCGGTCAATTCAGTG	4	taaa	2	0.375		1	0			1	0
sli2374	ch04	52624001	TGGAACCACTCACATGAGGA	AATTCGTCAACTAGCGTCCAA	9	tctataaaa	2	0.46875		1	0			1	0
sli2375a	ch04	52826476	GAAGAAAAGACGTATGAAGGAGGA	ACGTGAGGGTGGAAAAACAC	17	ttcgttagtatataggt	2	0.46875		1	0			1	0
sli2376	ch04	53147338	GGTGAAGAATGCAATTTGGG	CACTGCCACTATTCATTCACAA	4	taac	3	0.53125		1	0			1	0
sli2377	ch04	53360768	GAAGAGTTGTTTCAACCCCC	CGAGTACCCCATTCACAAGC	8	agaccaag	2	0.46875		1	0			2	0.48
sli2378	ch04	53631402	CCTCATTTCACGGCTAAGGT	GCGAAAATGAGCGAAAAGTT	5	tttat	1	0		1	0			2	0.48
sli2379	ch04	53759770	AATTGGGTCTTCCACTGTGC	TAAGTGTCATTCATCCGCCA	5	ttttt	2	0.375		1	0			1	0
sli2380	ch04	53954345	ACGAAATGCTATGAGCCGTC	GGGTGGAAAGGAAGAGAAGC	19	gtaaggtcccacagactgg	2	0.429688		2	0.375			2	0.48
sli2381	ch04	54139590	CCATGGTGGATTGGTTAAGG	TTTTTCTGCAAGCAATAGGC	7	agaataa	1	0		2	0.375			2	0.48
sli2382	ch04	54327522	CGCTTCATTTGTTGGTGAAA	CCCCATCTTTGGAATTGACA	18	ttcttgaaaagattgggt	1	0		2	0.21875			2	0.48
sli2383	ch04	54504674	CGAATGTGCTCTTGACTGACA	CGGTCTCATTCACAAACGG	4	tgct	2	0.21875		2	0.375			2	0.48
sli2384	ch04	54772171	ATTGGAAGAGCAAGTGCTGG	CAATACTGGAGGGCTGGCTA	7	tctgcct	2	0.21875		2	0.375			2	0.48
sli2385	ch04	54912401	TGATGAGGAATACTCCTTCCAA	AACACCCAAAATGGTGATGC	4	tttg	2	0.492188		2	0.21875			2	0.48
sli2386	ch04	55135134	CCTTGGAAAAATCCCACCTT	CAAAAGCAACATGGATGGAA	5	actat	1	0		1	0			2	0.48
sli2387	ch04	55345788	GGACCTCCTTAATGAGTTGTGG	GGAGTCTCCAAGATGCCAGA	10	gtcttaaccc	1	0		1	0			2	0.48
sli2388	ch04	55504498	AAGGGATTTCCACTGACAGAA	CAAGTGGCATCAAATGGTCA	4	tgca	2	0.46875		1	0			2	0.48
sli2389	ch04	55717408	CAGGGACCCCTCAACATTTA	TCTTGGTGCCTCGCTTCTAT	4	tcac	1	0		1	0			1	0
sli2390	ch04	55945012	GGTGGGGGACCTTTAATTAGT	AAGTGCAGCAGCTAAAGCAA	4	tatt	4	0.65625		1	0			1	0
sli2391	ch04	56104871	TCGTGCAAGAGCTTTGGTAA	CGCCCATGAGTGTAACTTGT	9	tggggataa	2	0.21875		1	0			1	0
sli2392	ch04	56313803	TCACCACAGGATGCATGATTA	TGAAGAGAGGAAAAACCAAGC	5	aagat	1	0		1	0			1	0
sli2393	ch04	56505304	AGGAAAATCACCCACATACGA	CCTAGAGTCTCAAAGGAAACGC	4	aatt	1	0		2	0.5			1	0
sli2394	ch04	56774347	ACCAGCCCTTTCAGATCCTT	AAAGCTTGACGCATTCCAGT	4	aagc	2	0.21875		1	0			1	0
sli2396	ch04	57112319	CAATTTCAGGGGAGTTCCAA	GAAGTCATGCTGAAAGCAACA	9	gaggggtgg	1	0		2	0.375			1	0
sli2397	ch04	57305861	ATTGAGGATCAAGTTTCGCA	TGGCTGGCTTAACTCTTGCT	11	atgttttttca	1	0		1	0			1	0
sli2398	ch04	57536290	ACGAAGAGGAACGAATCGAA	TGGTGGCACACAAATAGGAA	9	taataataa	1	0		1	0			2	0.5
sli2400	ch04	58009791	AAAGGTTCAAAGGAACCTCACA	CCCTTGTTCCTTTTTCGGTT	7	ttgatgt	2	0.375		1	0			2	0.42
sli2401	ch04	58311637	ATTGTTTGTGTGCATGGTGG	GGTCTGTCTCACCCGATGTT	5	gaaga	2	0.5		1	0			1	0
sli2403	ch04	58764422	CGCCTCATATTTGGAACCTC	AAGGCTTGTCTAAAGGGGGA	16	ctgacacggtttaaca	2	0.375		1	0			2	0.18
sli2404	ch04	58953407	CCTCCCTAGACAATGACCGA	TGACTCCACCCAATTAAGGC	6	ttttta	2	0.5		1	0			1	0
sli2405	ch04	59251696	GGACGATTATGTCCATTTGTTC	CTCCCTTTTCCGGTACAACA	13	tcatttgttcaat	3	0.375		1	0			2	0.18
sli2406	ch04	59444426	CACGTGCTCCTAAGGCAGTT	GGCCTAACGAATCCAGATCA	8	tgtcattt	2	0.46875		1	0			1	0
sli2407	ch04	59663975	GAAACTTATGCACGTTGCCA	CACATGGTCTTCATGTGTTGG	6	aaaaaa	1	0		1	0			1	0
sli2409	ch04	60013799	TTGTAAAATTCACCAGGCCC	CGGCGAATCCTACTTGCTTA	4	cata	1	0		1	0			1	0
sli2410	ch04	60201511	TGCGATCATCTCATCTAAAAGC	TGGGAGCAAACTCCTTTCTG	4	ataa	2	0.375		1	0			1	0
sli2411	ch04	60407149	TTTTTAAAGGATCCCCACCC	GGTTGGGAGAACTTGGGATT	24	ctacaaaaaatactttgtcataga	2	0.46875		1	0			1	0
sli2412	ch04	60614821	TCGATGAGCTTCCCAATCTT	TGCCATCGTCTGAACCATAA	4	tctt	1	0		1	0			2	0.18
sli2413	ch04	60815211	ACCTCCCATCTGAACGATTT	GCCATACAAATTGTGTTTCGTG	18	tattattttcctgaatta	1	0		1	0			2	0.18
sli2414	ch04	61045887	CTCACCCTCAATTGCTGCTT	GCCTTTCGATCTCCATTTCA	7	tagataa	1	0		1	0			1	0
sli2415	ch04	61204458	CACATTCCGATCATTGTGAAC	TGCCTCTATGGGGAAAAGGT	19	attgttatattttatgatc	2	0.5		1	0			1	0
sli2416	ch04	61406781	TTTTTCGCGTTCGGTATCTA	GGACTAGGCCCAAAATTTCC	8	gcctgtca	1	0		2	0.375			2	0.18
sli2417	ch04	61611507	AAGGAGGATGTCAACTGGCT	TCCCTCTCCGTGTCCAAATA	13	ggccacaagtcac	2	0.375		1	0			2	0.18
sli2418	ch04	61808325	TCCAAAAGAAATGCAGACCC	CCAGAACCAAGAAAAACCCA	4	aaaa	1	0		1	0			2	0.18
sli2419	ch04	62034593	AGGCAGATGCTTGATTGCTT	CCCCTTTCAATTCAAGTGGTC	10	ttaagaaaag	1	0		1	0			2	0.18
sli2420a	ch04	62205039	TCGAGATCACGAAACCTGATT	CCAACTAAGGTCATGGTGGA	35	tgcaaagaaattatccagacagtatgagcataaaa	1	0		2	0.375			2	0.18
sli2421	ch04	62402638	CTTTGACCCAAAGACCAACA	GGGCTCTTTTTCCAAATCTGT	6	tatata	3	0.59375		1	0			2	0.18
sli2422	ch04	62616622	AAGTAAATAGGGACAGATGGCG	TGTTTTGGGGATTGGAGAAG	15	gtatttgctatcggt	2	0.375		1	0			2	0.18
sli2423	ch04	62902139	CTCTCTTGAATCGGAGCCC	ATTCCCAAATCCCCTTCAAT	6	cagttt	1	0		1	0			2	0.32
sli2424	ch04	63002078	TTTCGGTTTTTGATTACCCG	AACTTTTGATCCAACGGCTG	4	cata	1	0		1	0			2	0.32
sli2425	ch04	63210561	GGCCTGGACTGTTGAATGTT	AAGGGAGGCCTGATTTCATC	5	gcttt	1	0		1	0			2	0.32
sli2426	ch04	63420584	CTCATTGCAGAGGCGAATTT	AGCTCCTGCACAAGCTCTCT	10	atccatattt	2	0.21875		1	0			1	0
sli2427	ch04	63605683	TTGCCTATGAGTTGGTGGAA	GCTATTTCTGCTTTGCCGTAA	12	atggtaaccaaa	1	0		1	0			2	0.455
sli2428	ch04	63803335	GGCTGCTGTTATTCTTTCCTG	TCACCACACCAAACTGTTGA	17	gaaactgttataccatg	1	0		1	0			2	0.18
sli26	ch05	90872	GCTTCTAATACGTGGAGAAAGCA	TCTAAGAATCGATGGCCTGG	3	aaa	2	0.375		1	0			1	0
sli491	ch05	356546	TCGCATTTTGACTGAACACA	CTGAAAAGCTGGTCCAAACC	14	gtctgaacgtgcat	2	0.375		1	0			1	0
sli346	ch05	702378	GCCAAAGAACAATCATTCCC	TCGGTTTAGAGCTGTTGCCT	25	atttgttcaacttgatacaaattta	1	0		1	0			1	0
sli347	ch05	971847	TGACAGACCGTTTACTCCCA	GCTGTGTTATCTGTTGCGGA	23	actttatgacaaacaaaatcaaa	1	0		3	0.375			3	0.18
sli348	ch05	1111302	TGCTTTCGTCTGAACCAGAA	CGGAAGCAATTCATTTTCCT	33	catctgaaccagtacaaaacagtgcattgcttt	1	0		1	0			1	0
sli349	ch05	1302831	GCCGCAGGTCATTTTTACAT	CCACTCGGTCCAAATCAACT	6	acagac	2	0.21875		1	0			1	0
sli351	ch05	1748033	ACTATTGGTCCTGCAATGGG	CACAAGAAGCCACAAATCCA	8	ccttcaaa	1	0		1	0			1	0
sli352	ch05	2128793	CGATGCTCGAACTCATCAAA	TCGAATTCTGCCTATACCCG	12	aaatatcatcaa	2	0.5		1	0			1	0
sli353	ch05	2359017	ATCCTTCGTTGTTCGAATGG	CAATCTAATTCATGGTTGAGGG	64	ttgtcttgaacataatagcatatacttcaaaggtgtatttttcgaagtccttttaatatgactt	2	0.21875		2	0.5			1	0
sli453b	ch05	2468175	CAAATCCCAACCACGAAATC	TTGCATACTGAGTCATCTTCCTC	21	aattttatagcttatttatct	2	0.375		2	0.375			1	0
sli354	ch05	2571669	TCAATTCCACTCAGAAGAAGGA	TGAATTGAGTGGTTTTCCCA	6	ttgttg	1	0		1	0			1	0
sli355	ch05	2730794	AACAGTTCGGTGTATGAAGCA	TTCGGAAGTGGGGACAATTA	17	tattatattttaattac	1	0		2	0.375			1	0
sli356	ch05	2929041	CACATTGGAGCTCCGACTAA	TCACGAAGGACCAACATGG	25	gaaacagtcgcaccaatgcaccaca	2	0.117188		2	0.5			1	0
sli357	ch05	3004077	CTACGGAGCCCTTCTTCCTT	CAACTGAGAGCTGAAATGCG	8	tttgtgca	2	0.375		2	0.375			1	0
sli358	ch05	3221199	AAGGGTGGATCACAGACGAA	GCAAAGACTTGGGATTGGAA	4	aatg	2	0.21875		2	0.375			1	0
sli359a	ch05	3494081	TTGAAGTCCTGCTGTGATGC	CAGAATATGGCGATGATTGG	6	tatttg	2	0.304688		2	0.375			2	0.42
sli360	ch05	3619923	TTGACCCGTGATATGTGTGG	TTTTATAGACCGCGAGACCG	10	tactaggatg	2	0.21875		1	0			2	0.18
sli492	ch05	3619923	TTGACCCGTGATATGTGTGG	TTTTATAGACCGCGAGACCG	10	tactaggatg	2	0.21875		1	0			2	0.32
sli493	ch05	3635186	CGCCTCTATTCTCGGGTATG	TCTTAGGCCCATTTCTCCCT	28	atgtggatattggacaacgaatcagcaa	1	0		2	0.375			2	0.42
sli494	ch05	3678634	GCGGATCTTTGCTTTAATGA	ACCCCCAAAAAGGAAACAAA	5	tgttt	1	0		2	0.375			2	0.42
sli499	ch05	3764998	GCCCAGTGTAATCCACGAGT	AGGGTTGCCTCTCTACCCTC	23	tctttagctatacccctcacaag	2	0.375		1	0			2	0.48
sli362	ch05	4014011	TGTCGTGGCAGTATTTCTCG	GACAATTATGGTTTTCGCGG	19	cgcccactaatacatgttt	2	0.21875		1	0			2	0.42
sli363	ch05	4206430	GAGTTGTCCGTGGACCTGAT	CCTCCTGTGCAACAAAACCT	12	ttcaatagtgat	2	0.304688		1	0			1	0
sli364	ch05	4503050	CCATTGAAGCAGACTGACGA	GCGCACAGAAGGTTTTCTTC	6	agagtt	1	0		1	0			1	0
sli365	ch05	4708851	GTAAGGCATTATTGGCGGAA	TGCTTTCATGTTTGCCATTG	26	ttaagacggtacaagtaatattcact	2	0.5		1	0			1	0
sli367	ch05	5176332	ATTCCATGGCAGTTATGCTG	GCCCATATTGACGGCTCTAA	5	agatg	3	0.59375		2	0.375			1	0
sli368	ch05	5305243	CGTGATCTTTAACTGTGCCCT	TAGCATTTACGCCCTCCAAC	22	acttcggctatgcataaatagt	2	0.117188		2	0.375			1	0
sli369	ch05	5508166	AATAAGGCATGTTACGCGCT	CATTTTGTCCATCCTCAGCA	6	tcagta	2	0.5		1	0			1	0
sli370	ch05	5725395	CCTCCTTATAATTGTCTCATGGC	ACCATTGGGTCATTCCAAAA	9	aaaatttac	2	0.46875		1	0			1	0
sli371	ch05	5906467	GAAGAAGGGTAGACAAACGGG	GGGACAAGTTTAGGTGGCAA	6	tacaag	2	0.21875		1	0			1	0
sli372	ch05	6284839	GGTCTTGCGACCTGTTTCTC	AGCAAGTTGGTGTCTCGCTT	4	ccct	3	0.53125		1	0			1	0
sli375	ch05	6769722	CGTTGGAGATGTGGAGGAAT	GCATTGGTGGGGTAGCTTTA	10	tttcaaaatt	2	0.21875		1	0			1	0
sli376	ch05	6956151	GCCAAATACATAGCTGGGCT	TAATGGTCCCAACTCATCGG	11	tccaatacttc	1	0		1	0			1	0
sli377	ch05	7108009	CCAATCAAGCCTGGATCAAA	TGCATAATCTGAGAGGAGAAACC	9	ctatttatg	1	0		2	0.5			1	0
sli378	ch05	7348888	AATGCAAAGCACTCCATTCC	TTTCCCGTCTGATCTTTTGC	8	ctagtgaa	2	0.21875		2	0.375			1	0
sli381	ch05	8010466	TTGGGGGAAGAACCATTGTA	CAAAGGCCAAAGTTCAGAGG	3	cgc	1	0		2	0.375			2	0.42
sli45	ch05	8155946	ATCATTCAATAGTCGGGGCA	TGTGGGTTTCCCTTGTCATT	6	tccata	2	0.5		2	0.375			2	0.42
sli382	ch05	8464577	CCTTCAAACTGTTGTGGGAGA	CATCGGTTAGAGAGTAGGGACAA	4	ttac	1	0		1	0			2	0.42
sli383a	ch05	8609961	TGTGGTGGGATGTCGAAGTA	GGGTGTTTTTGGTACGAAGG	13	acaaaaaaaattc	1	0		1	0			2	0.18
sli386	ch05	9303765	CGCTGAGCAATCGAAATACA	TACGGTTTTGGGTTGTGGAT	4	agaa	2	0.21875		1	0			2	0.42
sli387	ch05	9519172	TTCATCCCTTAAACCCTCCC	CCACACAAATACCCCAACCT	11	ttcaatggggt	2	0.375		1	0			2	0.42
sli388	ch05	9734224	CATGCATGTACTGATTCGTGG	TGGGGTACTACAACTCCTGTAAGA	8	tatatata	2	0.21875		2	0.375			2	0.42
sli389	ch05	9938519	CATTTGGGGATGAATGTTCC	GCATTCTTGGACCTTTTGGT	7	gggggga	2	0.46875		2	0.375			2	0.42
sli390	ch05	11404178	TGCTCTGAGTCCACATACGAA	CCCAAGTGGAAACAAGGAAA	7	cttgata	1	0		2	0.5			2	0.42
sli391	ch05	11415868	CAAAACACGAAATCTGCCAA	AAGCCTATGGACTTGGGAAAA	41	ggaattgctagtaaaacaacaatagtttatcttctgttgta	2	0.21875		1	0			1	0
sli393	ch05	11813246	TGTGGTTGTGACTCATGTGG	GGATCGCATCCTCTTCAAAA	3	att	2	0.117188		2	0.375			3	0.485
sli394a	ch05	12049063	CCTGCGTAACAATCCACAAA	AGCAATACCCGACTTGGTTG	20	agaatatgaatattcagtaa	1	0		2	0.375			2	0.48
sli395	ch05	12222311	CAAGCAAGCATGAACGAAGA	CACCAGCAAGCTGTACCAAA	6	aagaag	6	0.803177		4	0.375			5	0.713333
sli397	ch05	12615958	TGTTGACGTTGTTGTTGCTG	GGTGCATGGTGATAGGGTTT	6	tgtttg	2	0.375		2	0.375			2	0.42
sli402	ch05	13687239	CCATCTTCCAAGATAACCCTCA	TCCCTCATCCGGTAGAGATTT	9	gttcattat	2	0.21875		2	0.375			2	0.42
sli404	ch05	14026805	AGGAGGACCCTTGCATTTTT	CTGCGGAAAAATAGCTCACC	9	tctttttct	2	0.117188		2	0.375			2	0.48
sli405	ch05	14227904	TTGGCCTAAGACAACCCAAC	CCCTTCCCCGATACAAAAAT	4	acaa	2	0.117188		2	0.375			2	0.32
sli406	ch05	14428671	TGGTACTTGTGCATTTTCCCT	TTGTGAGCATTGCATTGAGT	12	atactaatcaaa	1	0		2	0.375			2	0.42
sli408	ch05	14801010	TTTCCATCGCTTCTTATGGG	CTCGAGTTCGCCAAAAACTC	7	aggaaaa	2	0.304688		2	0.375			2	0.42
sli409	ch05	15009288	AAGGCTTCCACAAATACCCC	CAAGGCTCCCATTTACAGGA	3	ccc	2	0.375		2	0.375			2	0.42
sli410	ch05	15214950	CCACCATACTTCAAATCGCC	ATGCCTTTGATTCGCATAGG	8	cggagttt	2	0.21875		1	0			3	0.54
sli411	ch05	15441254	ACGAGCAATACATGCTGCCT	TGGGAGTGTCTTTTGAAGGG	6	aatgtt	1	0		2	0.375			2	0.48
sli412	ch05	15613368	TGGTGTTACGCTGCCCTAAT	ATGTAACGCTGACAAGGCGT	6	gttatt	2	0.21875		2	0.375			2	0.42
sli413	ch05	15825404	CCACCCATACAATCCCTTCA	TTGGAGAGGTCAAACATGGA	6	aaaaac	2	0.21875		2	0.375			2	0.42
sli415	ch05	16300571	CGCGTGAACTCGTTACAAAA	GTGGGAACCATGGGTGATTA	7	aattctt	2	0.21875		2	0.375			2	0.42
sli417	ch05	16769736	ATGCCTAGCAACGAGACGAT	ACCCCTATCGAATGAGGGAC	18	gtcaagtccctcattcta	3	0.53125		2	0.375			2	0.42
sli418	ch05	16965721	GACCAGTGAAAGATGGGCTC	GCCTGCTCCTACACTTTTGG	8	taagaaga	1	0		2	0.375			2	0.42
sli419	ch05	17113335	CCTTCACCATATCCAGCGTT	CATTTCGAGTCTTGCCACAA	17	catcatgccctctgtta	2	0.5		2	0.375			1	0
sli421	ch05	17619846	AAGTGCATTGATTCTTGCCC	CAGCCAAAAAGGCAGAAACT	7	atctttc	2	0.21875		2	0.375			2	0.42
sli422	ch05	17801398	TTCTCCTCACGTGCTTTGC	GCCTTAGATATCCCCCTTGC	35	aaagtattatcaatatcattaaatcaagtccttga	2	0.117188		2	0.375			2	0.42
sli426	ch05	18411257	AGGCTTGAACTGGTGGAAAA	TGAGTTGAGCCTTATTTCACTGAG	9	actcaactc	1	0		2	0.375			2	0.42
sli434	ch05	19889879	TTGCCTTACATTCCCAGATTG	TCTGAAATTTGACCTCGGCT	19	gtctaaaacttggtactaa	1	0		2	0.375			2	0.42
sli435	ch05	20066752	CGCCATCTTAGACACACGAA	GGTGGCATTTGAGAGGAGTC	13	ttataattcaaag	2	0.117188		2	0.375			2	0
sli440	ch05	21094016	AATTTGAACGAGATGGGGGT	TGCAGCAATTTTATTTCCCC	13	aaactttagggaa	2	0.375		2	0.375			2	0.42
sli441	ch05	21219892	TGGTGGGCTGGTCTAGGATA	AATATCGGCATAGAGTGCGG	11	gggttgcacgt	2	0.46875		2	0.375			2	0.095
sli442	ch05	21400799	TCCCAACATGCTTGAAAACC	AAGGTTATGGGGCTTTGCTT	7	caatcat	1	0		1	0			1	0
sli444	ch05	21853072	TTAGCTTGTGTTTCCTGCCC	GCAAGCCAAAACCCTAACAA	15	ctattttgtatattt	2	0.117188		2	0.375			2	0.42
sli450	ch05	23202083	TTCTCCTTTCTCCTTAGCCCT	ATACCCTTTGGAAGTTGGGC	6	tgaaaa	1	0		2	0			2	0
sli451	ch05	23416656	ACGGGGTGTCGACTATACCA	ACGTCCAGGAAAATATCCCC	12	ccttagattgtc	1	0		2	0.375			2	0.42
sli454	ch05	24861428	AACATCTTTGATGCGTGGGT	GGCCATGGAGAAAGTGAAAG	26	gtgggtgagctaacccaatgctattt	2	0.21875		2	0.375			2	0.42
sli455	ch05	25080774	CACCATAACCACACCATCCA	AACCTTGGGTGGGATTCATA	4	tctc	3	0.53125		2	0.375			2	0.42
sli458	ch05	25727604	GGATAACGACGGTCCGTAAG	TGTCCATGTTTTGTTCCTCG	47	tttggatagatttggtgtcctcaaatgtttttttaagaaaaaaatta	2	0.21875		2	0.375			2	0.42
sli463	ch05	27634084	AAGGAGGTTCAGCTGATGGA	AAACCCCAAAACCAAAAACC	7	ttagggt	1	0		2	0.375			2	0.42
sli465	ch05	28256820	GGAATTGACACACCTTTGGG	GCCTCGAAACCAAAGCATTA	22	gcttttattagttaggttatga	2	0.21875		2	0.46875			2	0.32
sli469	ch05	29170719	TTCGGACATTAATCCATCCA	CGATCGGAAATTGGTGAAGT	4	ctct	2	0.21875		2	0.5			2	0.32
sli470	ch05	29201547	ACCATGACGTCCGGAATCTA	CGACGTTTGGACCCTAAAAA	13	taagttgaactag	2	0.117188		2	0.375			2	0.32
sli472	ch05	29645702	CCGACAGAATTAGCAGCAGT	CCTTGACCCAAGGGAATTTT	9	aatgctatt	2	0.117188		2	0.375			2	0.42
sli473	ch05	29809735	TGATCCTCAAGGCTTCGACT	GTGGTCATGTTGCACCAAAT	7	tctaaat	2	0.117188		2	0.375			2	0.42
sli474	ch05	30171873	CAAGGATCATCTCTCCAGCG	TCGGCAATAGTCAATGAGGA	9	tatctcatt	2	0.117188		2	0.375			2	0.42
sli477	ch05	30794762	CCATCAGTAGTGTCCGCAAA	GTTGGAGGCTGTGAGGAGAG	3	acc	2	0.21875		2	0.375			2	0.32
sli480	ch05	31208713	CCTTGACAGAGGTTCGGGTA	GCCAAGTCAAACCAGGTCAT	10	aaaatgatga	2	0.117188		2	0.375			2	0.42
sli481	ch05	31434144	GGGGTTTGTCCCAACATCTA	TAGCCTTGAGCGTACCCTTG	15	ctagttatttgcttt	2	0.117188		2	0.375			2	0.42
sli482	ch05	31733761	TGTCGTGGCATACTGTAGATCA	ACGCATCAACATAATTGCGA	10	tatgtgttaa	2	0.21875		2	0.375			2	0.42
sli484	ch05	32188383	TTAAACTTGTGGGGCTGGTC	GCCTTGCATGTTTGTTTCCT	6	aagcat	2	0.117188		2	0.375			2	0.42
sli485	ch05	32327087	GGGCAGACACTGGATTTCAT	ATCGGCTATGCCCATTACAT	7	gtaagaa	2	0.492188		1	0			2	0.42
sli487	ch05	32869851	AGCTTGGCGGAAATTTTCTT	GTGGCAAATGAAATCCAACC	14	cccctctcccctct	2	0.21875		2	0.375			2	0.42
sli489	ch05	33330892	CGGAAGATCATGCATCACAA	ACGCTGCATAAATTGACTCG	17	gtggaagatcatgcatc	3	0.40625		2	0.375			2	0.42
sli490	ch05	33521167	TCCACATGTGCTTCCTTCTG	AGGGTCTAGGCATCCATGTG	8	taatttac	1	0		2	0.5			2	0.42
sli46	ch05	36255795	TATCTTTTGGAGGTGGCGAG	AGTGCTTCACCTGACTGGCT	3	taa	3	0.375		2	0.5			2	0.18
sli495	ch05	36780476	AAGACATATCACGGGGATGG	TTCTCCATCTCCCAAGTAGCA	4	gcta	2	0.21875		2	0.375			2	0.42
sli500	ch05	37859546	CCCGTGGCCTTGATTACTTA	ACTTGCGTTACCATCTTGCC	4	tgtg	2	0.21875		2	0.375			2	0.42
sli501	ch05	38013139	GGGAAGAAACCACAAATCAGA	TTAAGAGCGGCGATGACATA	5	aaaac	2	0.375		2	0.375			2	0.42
sli504	ch05	38861971	TGGCGGTCTTTACCTTCTTG	CCATGCATCACGCCTTAGTA	12	tatatatatatg	3	0.40625		2	0.375			3	0.34
sli505	ch05	39116939	TTTGGGAATAAAAAGCGGTG	CGAGAAAGGATTATGCAAGGA	5	tgtac	2	0.21875		2	0.375			2	0.32
sli508	ch05	39790245	TTCGTGTTCGAACTTCCCTC	TTGTTGAAGCATGAAGCAGG	11	ttcgatggtct	2	0.117188		2	0.375			2	0.48
sli509	ch05	40206277	CCCTTCATTGTTGTCACACG	TAGGATCTTGGATTTTGGCG	17	aaaaacaacgaatcaag	2	0.21875		2	0.375			2	0.48
sli510	ch05	40401951	TGAAGGCTAAACCCTAAACCC	TTCCTCGGAAATACCCCTATC	3	aac	1	0		2	0.375			2	0.32
sli512	ch05	40816121	CACAACCTCTTGAATGGCTG	CATCCCCACTCTCGTCATTT	12	atgagaaaataa	1	0		2	0.375			2	0.42
sli514	ch05	41497227	TCGTCATTGTTGGATTGTGG	TGTGGCCTAAAAGTGACCAA	16	tgcattttgtatttat	2	0.21875		2	0.375			3	0.46
sli515	ch05	41677749	GATGCGTTCCGTGAGAATTT	TTAGGCATGATCGAATGCAA	13	atctatagtattt	2	0.5		1	0			2	0.32
sli516	ch05	41915619	TTTAAGGACCAACCAGGCAA	GGCACCCATTACATCAACCT	8	tgtcagat	1	0		2	0.375			2	0.42
sli517	ch05	42137300	CCCCTTTGGACCATCTTAGC	CATGTGTGGCTGAGATCCCT	12	ttagttagttct	2	0.21875		2	0.375			2	0.32
sli518	ch05	42316628	CCCAAGTTTGAAAACCCAGA	TTGTGACCGGATGGTTTGTA	26	tgactatcattgaatctataattggg	2	0.21875		2	0.375			2	0.32
sli521	ch05	43162029	ACAAGTCACGCAAGTTGTGG	GAATGACATCCTCCTCCCAG	3	caa	2	0.21875		2	0.375			2	0.32
sli522	ch05	43463720	TTGGACCCTCTTGGTTATGG	AGCAAGCAAGAGTTGGGCT	8	ttaactaa	2	0.21875		2	0.375			2	0.32
sli523	ch05	43608848	GCATTCCAATGAGGTGGAGT	AAAACACAAAAGCAGGTGGG	4	agag	2	0.21875		2	0.375			2	0.32
sli524	ch05	43988940	GGCCTGTAGGTGAGGAATCA	CAGTCTATTGGCCGTCGTTT	4	aacg	1	0		2	0.375			2	0.32
sli525	ch05	44180927	TTGTGAATATGAGCAGAGGTCA	CCCAGAACATTAACACCAATGA	6	tattgt	2	0.21875		2	0.375			2	0.32
sli526	ch05	44336758	CATAAACAAGCCCGCAAAAC	GCTCCTTTGTGATGATGGGT	3	tta	2	0.21875		2	0.375			1	0
sli527	ch05	44619538	CAAAACGTCGAAGAAAGTCCA	GCGATCCGTACCCAAAATTA	5	ttact	1	0		2	0.375			2	0.48
sli528	ch05	44886560	GCCCAGGAGTTTCCAATGTA	GATCGTCCGATGATGTTTGA	29	ataaaacatgtcaatacacattaagacac	1	0		2	0.375			2	0.32
sli529	ch05	45000502	TCAAGCCTAGGAACCATTGC	ACCGCCCTAATTACCCAAAC	12	agcacatgtgca	2	0.21875		2	0.375			2	0.42
sli531	ch05	45413988	TTGAGTTGGATTTGGTTGTCTG	GAACTTGCAGCTCAAATAGGTG	15	aaaatagagaactct	1	0		2	0.375			2	0.48
sli533	ch05	46176980	TCTCGTTCATTAAGAAGCACG	TTTCGAGGATAATATGGCCG	4	ttgc	1	0		2	0.375			2	0.32
sli534	ch05	46348730	CTCGATGCACTGAATCTCCA	AGCATAGGGAAGCGACGTTA	13	ttgttttccatct	1	0		2	0.375			2	0.48
sli535	ch05	46518035	CTCTCCCGTAAATTCCCCTC	CCTTGTAGGGCTCGCAAATA	11	attatcaattt	1	0		2	0.375			2	0.32
sli536	ch05	46732719	GGTTAGGAAGTGAATTGACCTAAG	AACAAGGTCACACCATAAACCC	32	tgtttattaatttatgatagtgtataccaaaa	2	0		2	0.375			2	0.42
sli538	ch05	47290908	TGGGCTGGACACTATTCGTT	GGTGCTAATCATTACTTCCCCA	5	tattc	2	0.492188		1	0			2	0.42
sli539	ch05	47511712	AGCCTCTTTGCATTCGTCAT	TCGAGAAGCCTCTGAAAAGC	4	aaaa	2	0.46875		2	0.375			2	0.48
sli542	ch05	48395332	TGCGGACAATCCCTTAGACT	AGCAGACCATGAGCCATACC	5	ctaca	1	0		2	0.375			2	0.42
sli544	ch05	48945115	AGTGACCAATGGGCAATCAT	TCGCTTCATAGTCTGGCTGA	20	aaattcatgtattgatcgat	1	0		2	0.375			2	0.42
sli547	ch05	49429097	AAGGTGGCAAAACTGACGTG	ACTCGGACTATTGACACGGG	10	aggtggaaaa	1	0		2	0.375			2	0.42
sli548	ch05	49692775	CCTCCATTTCGTTCCTCAAA	CGAGCCGTTAGAAAAACCAG	6	ataaca	3	0.539062		2	0.375			2	0.42
sli549	ch05	49870528	TTCAAAGTCCTGTATTGCTTCG	GGAGGACCTATGATGAAAGCA	53	cgattgcttttctaaaaactctttgcattgtttcaaatcatatactcaatgca	2	0.304688		2	0.375			2	0.42
sli550	ch05	50572064	TCCTTGAGGCGACTTTGAAC	CATCTTAGCATGGGTGGTCA	6	ggttgt	1	0		2	0.375			2	0.42
sli551	ch05	51049111	AGTTGGGGTCATGGTTTGAA	TTGATCCTTCCCTTTCTGGA	5	ataga	1	0		2	0.375			1	0
sli552	ch05	51247714	CGTCGTACTCCACAAGGTCA	ATAAAGGCGCTAGCAACTCC	8	ttatatat	1	0		2	0.375			2	0.48
sli553	ch05	51428363	CATGGAGGGCAAAATAAGGA	TCATCAAAAGGGCACACAAA	4	taag	1	0		2	0.375			2	0.48
sli554	ch05	51813210	CACATTGTGCCACACTACCC	TCAGTCCGGACAACAGAAGA	20	ttacgtgtagatgcactcgg	1	0		2	0.375			2	0.42
sli555	ch05	52266838	TAGGTCAACCTACGCCTGCT	AGGACCCTTCCATTTTAGCC	42	tgtcgccttcgatcgtaggtagacacaatctttgacaacttt	1	0		2	0.375			2	0.48
sli556	ch05	52455728	TGCTTAGGCTCTTTTTCCCT	GGCCTTCTTCAAAAGCACCT	19	ttcgtgtataattttccgt	2	0.375		2	0.375			2	0.42
sli558	ch05	53107868	GGTCGGGTTTGTAATGGTTG	CCTTTATCCCCCTGCCTTTA	3	aga	1	0		2	0.375			2	0.42
sli560	ch05	53679783	GCTTTCCTTCTATCAAAGGGG	GGAGAATTTTACACGCACTCG	4	agta	1	0		2	0.375			2	0.42
sli561	ch05	53800191	TTTCCCCCTTTGTTAATTGC	CAACCCCCTTTTTCCATCTT	13	atttgcctacaac	1	0		2	0.375			2	0.42
sli562	ch05	54572647	GGAAATCATGCTGGGAAGAA	AATGACATGTGGTTGGACCC	20	gggactgaataaaagaaggt	2	0.46875		1	0			2	0.42
sli563	ch05	55137767	ATTATGACGGTTGTACCCGC	CGGTTGGTATGAATCTGCCT	12	catatatcttaa	1	0		2	0.375			2	0.42
sli564	ch05	55425290	AGAAGAAGCACGGTCTGCAT	CCCCAAGCAACCAGTAACAT	32	atctccaattacaaaatcctttcgaaattcca	1	0		2	0.375			2	0.42
sli565	ch05	55625013	GACAGTTCTTTACCACCCCG	ATTCACCTCCACCACCAAAG	63	gaagaagccaagaaatacctagcgaaagatgttcataggttggctagattgggtgttagattg	2	0.21875		2	0.375			2	0.42
sli566	ch05	55858449	ATCAAAATATCTGGCTGCCG	TGGAATTCTAATGCACGCAA	20	atcatttctattagaaggaa	2	0.304688		2	0.375			2	0.42
sli568	ch05	56274851	CTCTGGATCCATGTCACCCT	TGTAGACACGTAAGCGAGCG	6	gtgcgc	2	0.304688		2	0.375			2	0.42
sli569	ch05	56418871	TGATCAAAATCACAGAGACGC	TACGATGATTTGGGTCGTGA	10	gctgacgtgg	1	0		2	0.375			2	0.42
sli570	ch05	57047324	ATTTGGCGAGTCCAAGTGTC	CTCGTCCATTTTTCCAGCAT	11	tgattcctctt	2	0.46875		2	0.375			2	0.42
sli571	ch05	57656536	CCGCTAATGTTGATTGGTGA	CAAATCAAATCAAGAGTGGTCG	4	gtcg	2	0.21875		1	0			2	0.42
sli572	ch05	58019797	AACTTGAATTGGCTACCACCA	TTTGGAAGGATTTGGACGAG	24	attcagaagctctcgccaactcca	2	0.21875		2	0.375			2	0.42
sli573	ch05	58240692	GCCTATTTCCATTCCCCTGT	ACGAGCATGTTGGTAATTCG	12	tttcccctgttt	1	0		2	0.375			2	0.18
sli574	ch05	58483215	GCCTTATCCACCTGACGATG	ATACTACGGTGGCGGTTGTT	14	acactattctcact	2	0.21875		2	0.5			2	0.18
sli575	ch05	58663616	GCAAATATCACCCTTTTCCG	GAAAAACACGAGGGTCCAAG	17	gaatatatcttattatt	2	0.21875		1	0			1	0
sli576	ch05	58817793	TGGCTTTAAAAAGGAGGAGGA	GTCCCACAAAATTGCCACAT	3	gag	2	0.375		2	0.5			1	0
sli577	ch05	59014144	GCAAATGGATGAAAGTAGGACC	CGAAGAATCCTTCATTGTTTCC	4	aata	1	0		2	0.375			2	0.42
sli578	ch05	59235350	TTGACCATGATTTTGGGCTT	AAGCACGACAAAATCGGAAG	14	agataatggctcta	2	0.21875		2	0.375			3	0.56
sli579	ch05	59415306	CCGAACGATCCCTTAGAAGT	ACCATCCAAAGCAGAGAAGC	7	tttcggc	2	0.375		1	0			1	0
sli580	ch05	59621517	ACGCAACAATGCAACTGGTA	AGCCACACAACCTCATGAATC	9	tgaaccaga	2	0.304688		2	0.375			2	0.42
sli581	ch05	59764551	CACCGGTTCTTTCCCATAAA	GATGGATGAACTCACCACCA	7	actgaca	2	0.21875		1	0			1	0
sli583	ch05	60137857	TTCTGCAACGTGTCTTCCTG	GGAAACATTCACTCAGCCAAA	66	atcaacttatgcatgtgattctctatgtcttccttctattcttcctgtaatgatatcactattttc	2	0.5		2	0.375			2	0.5
sli584	ch05	60346152	GCCTTTTCTTCCCTTTTTAGGA	ATACGCGCACAAATTGAATC	9	gtaattccc	2	0.21875		1	0			1	0
sli585	ch05	60594635	TCCTTCATGAATATGCCCTTC	GGTCAAGTGGCCATCTCATT	13	aaagtctataaat	1	0		1	0			2	0.5
sli586	ch05	60711340	ACCACCAATGAGGGACAAAT	ACTTTCTACCGCGCGACTAA	25	ttttccagttcttaatttttcaagt	2	0.5		1	0			1	0
sli587	ch05	60921735	TGGGTCAAGAGCTAAGCATT	CTCGTCCGGTGTTCGATATT	9	atgtgttgc	1	0		2	0.375			2	0.5
sli588	ch05	61020978	TTTGGGAGAGAGGTGCATGT	CGAAACCCCAACTCACGTAT	13	tttgctattatat	1	0		1	0			2	0.5
sli589	ch05	61241179	ATGGCCCATTTTAAAGGTCA	AAATGGTTGTTTTGGCCATC	13	tcctaattttttg	1	0		2	0.5			1	0
sli590	ch05	61404596	TGGGTGGATAACCTCAGGAA	GAGGCCCATTGTCATCCTTA	13	atgtctaaaatgt	1	0		2	0.375			1	0
sli591	ch05	61603383	TCTGACTTCTCCCACCAACA	ACGTTCAAATTTCAGCGGAG	7	cctctat	1	0		1	0			1	0
sli592	ch05	61815133	TGGAAGCGATCAAACAACAG	TTTGGATTGACCACAACCAC	5	ttttt	1	0		1	0			1	0
sli593	ch05	62057750	TTGGCCTCGAACAAAGAAAG	AAGGTTACCTCCAACCAGCA	8	caaatgac	2	0.21875		1	0			1	0
sli594	ch05	62255991	AAACCTACCACGAGCCCTTT	GGGGAACTAAACAAATGCTGC	12	cgtggagggttc	2	0.117188		1	0			2	0.42
sli61	ch05	62273719	CCCAAACAAACACATGCTCA	TGGTGGTTGTGGATTTGCTA	4	tata	4	0.6875		1	0			2	0.375
sli595	ch05	62403289	AAGTAAACCCCCATTTTGCC	GGGCTCGATTGAACTTGAAA	9	cggacaaac	2	0.21875		2	0			2	0.42
sli596	ch05	62653916	CCAATATGACAAGCTTTATGCG	AGTTCTTCGGGATGACTCAA	19	tagatcatcagtgtggata	2	0.117188		1	0			1	0
sli597	ch05	62873882	CTCCACTAGGCCCAAAAACA	CTGAACCGGACACCATTTTT	8	cttactat	1	0		1	0			1	0
sli598	ch05	63063316	CCCTTTGTTCCAAATTCCTTC	CGTCACCCTTTTTCAGAACTC	5	tttca	1	0		1	0			1	0
sli600	ch05	63409539	CCAACAACTTGTAACTCAACGG	CCTCCACCATATAACATGAATCG	7	caatttg	1	0		1	0			1	0
sli601	ch06	211732	GTCTGGCCTTGTTGATGGTT	CAAGCTCCCAAAGGCAGTAG	15	catttaaggaaaaaa	1	0		2	0.375			1	0
sli602	ch06	402781	TCTCCGATAATTGTTGATGCC	CACCAAGGCTAGAACAAATGC	14	agttacttgttgat	1	0		2	0.375			1	0
sli603	ch06	617781	TCCATAACATGCTCGTCCTTC	TGCAACAAACACCAATGTCA	7	aaacaca	1	0		2	0.375			2	0.18
sli604	ch06	864409	CCAAAAAGAGGCAAAGACCA	ACTTGTGTCAAACTTCCCGC	20	aaaagaaagatcaaagtttt	2	0.46875		2	0.375			2	0.18
sli606	ch06	1223512	GAGATAGAGGTGAGCGAGATTCAT	TCTGAGACATGTAGCAAATCTCGT	10	gtgtgtgtat	4	0.648438		3	0.53125			2	0.18
sli607	ch06	1404307	TATGATTTCATGGCCAATCG	TCCCAAACCAATCAATCAGAG	10	tcaagtctca	2	0.21875		2	0.375			1	0
sli608	ch06	1699578	TGGGTCACATTCTCCAACAA	ATGCAGATTGAGTTGCGTGA	26	ccacaaaatgttctctgtgacgagaa	1	0		2	0.5			2	0.5
sli609	ch06	1835754	GTCGGGATCGGCTATATGAA	GGAGGCATTGTTGTTGTGTG	7	tgtagca	2	0.5		1	0			1	0
sli610	ch06	2056001	CTCCGAATTGTCAGACTCTCG	ACTCTGCCACTGATTCACCC	15	aagaatcttgcaagt	2	0.46875		1	0			1	0
sli612	ch06	2406330	GTTTCTTCTCCGGCCTTTTC	GATCGATTGAAAATTCGCGT	9	cgccgccgc	2	0.5		2	0.375			2	0.32
sli613	ch06	2605849	TTCGTATATCCAACCCCCAA	GCAAATATGGTCCCGTATGC	14	atgccgtaaactag	2	0.429688		2	0.375			2	0.42
sli614	ch06	2910379	CCCTTATCATTGATCTCGTTATCC	TGTTCATTGTGTGGTGGCTT	14	atatatatatatat	1	0		2	0.375			2	0.48
sli615	ch06	3109237	CATGACGTCCTACATGTATCCTG	TCAAGTGATGTCTATGTCCTCCA	16	agtgtttactcctgtg	2	0.46875		1	0			1	0
sli617	ch06	3511754	GAGAACGAGTGGCAGAAAGC	CAATCGAGTGCAGCCATCTA	9	aagaataaa	2	0.5		1	0			1	0
sli620	ch06	4333802	GTTTGAATCTCGGCTGCTTT	AAACGTGTGCTGAAATTCCC	17	ttgaaatttcgttattt	2	0.46875		2	0.375			2	0.18
sli621	ch06	4570838	GGACATCAAATTTGTCAAGGG	TCAGTCAGAGGGGCTAAATCTT	8	ttcaaaga	3	0.539062		2	0.375			2	0.18
sli622	ch06	4835361	TAACTATTGCATGTGCCCGA	TGATGCAAATTTCGAGCGTA	10	gagattgcat	3	0.351563		3	0.375			3	0.18
sli624	ch06	5307885	CGCTTCAAGATCATATGGGAA	GCGCGACATATGTAATGAGG	18	aattcagtaaacatatat	2	0.46875		2	0.375			2	0.18
sli625	ch06	5516901	CTTGTCATTTCAGCGGACCT	CACGTGTACAAGTTTCTAATGCG	6	agaaac	1	0		2	0.375			2	0.18
sli626	ch06	5810904	CGATGATGATGGAAAAGTGC	CACCTTCATATAAGCCCTAGCA	11	gttgagtatgt	3	0.59375		2	0.375			2	0.18
sli627	ch06	6028985	AACCCTGGCACATTTAGTGG	GGGTGAGAAAACGAGCAAAG	6	agggcg	2	0.46875		2	0.375			2	0.18
sli628	ch06	6286006	AGGTCCGATTACCCCCTAAA	CCCCCTAGACTATGACCGAA	47	aaaaggtgcacaaaattacaaaaaaaaaggttcaagtggataatagg	4	0.5625		2	0.375			2	0.18
sli631	ch06	7008496	AAGGAAGGGTGGAGAAGGAA	ATTTCATTTCCAGGGGAACC	9	gctcaaggt	2	0.21875		1	0			1	0
sli632	ch06	7376118	ACCGTTGTCATCTACAGCCC	AGGAAGCAAATGCGGTAGAA	6	tacaat	2	0.375		1	0			1	0
sli633	ch06	7639327	TAGTTGTTATGCCCGTGCTG	GGAAAAGAGAAAAGGGAAACG	20	agaaattattccttttctgt	2	0.46875		2	0.375			2	0.18
sli634	ch06	7801283	AAAAAGCCCGAAACCAAATC	ATAATCCCATCATTTGGGGG	28	tgtatgtattatatcaattaattactaa	2	0.46875		2	0.375			2	0.18
sli636	ch06	8412805	CATGCGAAATGCAGTGAGTA	TGATGGGTTGCCGACTATTT	23	aagtgttcttcaacattaagaaa	2	0.46875		2	0.375			2	0.18
sli637	ch06	8681330	CCTTCTTCGTCCCAATACCA	AGAAGTTGGTGTCTGCGCTT	15	tggcttattccaatc	2	0.375		1	0			1	0
sli638	ch06	8839418	CTATTCAAGGGCGATGATGG	GTGGTATGCACTCCTCGTCA	13	atgatggcttgcg	2	0.21875		2	0.375			2	0.18
sli639	ch06	9030625	CGACGTCGTCCAACTATGTG	ACTTTGGGAAGCAGACATGG	16	cgaagggctatgatgt	2	0.429688		2	0.375			2	0.18
sli640	ch06	9279807	AGATGATGGACGCGAAATGT	TTGTGAAGCACACACGATCA	53	cacccgatgtttttcaaccgtatatgcagtccaagggcgatgatggcatgcca	2	0.304688		2	0.375			2	0.18
sli641	ch06	9449584	TGGGATGGAGACTATCATCG	GCTAAACATGGAATCCGGTG	14	cttaactatgtgcc	2	0.492188		2	0.375			2	0.18
sli642	ch06	9602566	CACCTCACAAACCCTTTTCAA	ATTATGAAGGAGGCTTGGCA	37	tctcaagtaaccacaattgaagtaaagaatagggatt	2	0.46875		2	0.375			2	0.18
sli643	ch06	9926774	TGAGTCCGTATGTCTTTCCAAG	CATCCTTTTATGCCCCTTCA	9	tgaatgtct	2	0.21875		2	0.375			2	0.18
sli647	ch06	10872587	AGAACTCATGCTTTGACGCC	TGGTGGTGGTGATTATGTGC	7	tgataaa	1	0		2	0.375			2	0.42
sli650	ch06	11861025	GGGGATTCACCATCTAATGC	GAATTATCCCAACGAGGTGC	4	aaat	2	0.46875		2	0.375			2	0.18
sli651	ch06	12028709	AGGTGTCATTTGGGGATGAA	TCCCTTGACGTTTAGGCTTC	5	gtggg	2	0.375		2	0.375			2	0.18
sli652	ch06	12252957	ACAATCATGCAACCAATCCA	TTTTGCCCGACATCCTAAAG	19	attaactctattgggcaac	1	0		2	0.375			2	0.18
sli653	ch06	12427130	TTTCTCATAATCGCCAGCCT	CATGTGCACCCCAACTTATG	38	attcatggcttttccatgagtcaaagtatacattaccc	2	0.5		2	0.375			2	0.18
sli654	ch06	12669887	CCCACAAGTTCATAACACGG	GAGGGTAAAAACGAAGCCAT	13	ggtctacctacgt	2	0.46875		2	0.375			2	0.18
sli656	ch06	13054580	ACCCTTTAGAAGGACCCCAA	CCTGCTTGTGCAGTCTCACT	5	tatta	2	0.46875		2	0.21875			2	0.255
sli657	ch06	13224662	CTATCGGGGAGGGTCAAAAT	TATATGATGCCGTTCCAGCC	31	ctttatgttataccttgtacctaggggaaaa	1	0		2	0.375			2	0.18
sli659	ch06	13439723	GCCTTCTGGAAGCACATCA	ATGAATCGGAAAAACATGCC	10	aattgggttg	2	0.46875		2	0.375			2	0.18
sli660	ch06	13668472	TTCCATTGGCTAACTCGTCA	GGATGGAATGGAAGAATCAGA	15	gtaaattctcataat	1	0		2	0.375			2	0.18
sli662	ch06	14150668	AAGGGTGCCACAAAGAGAAA	TGCACACACACACACACACA	4	tatg	2	0.46875		2	0.375			2	0.18
sli663	ch06	14289564	CTGTGTAGCGCACCACATTT	TGGTAGAGCACCCAATAAGGA	11	aactccttttc	2	0.46875		2	0.375			2	0.18
sli664	ch06	14303899	CATGCATTAGATGAAGTGCG	CTGTGGGTGTCGATTGAATG	10	gttatttaac	2	0.46875		2	0.375			2	0.18
sli665	ch06	14558967	ATGGACTTTGTTGTGGGGTT	CCCAAATGAAGGACAAAGGA	10	ggttattatg	1	0		3	0.375			3	0.515
sli666	ch06	14770540	AGGGTGTTTGTCATGGTTGTT	AGACAATTACCCATGGAACCC	7	aattact	2	0.46875		2	0.375			2	0.18
sli668	ch06	15104458	CGTTGGGACTTCGACGTAAT	TCCTTGTGTGTTTGGTTGGA	6	aaacag	2	0.46875		2	0.375			2	0.18
sli677	ch06	16903781	ACGTCCAAGGTGTAGGATCG	GGAGTTGATGCCACTGTCAA	13	ctctcagtacctt	2	0.117188		2	0.375			2	0.18
sli678	ch06	17468299	CCACCTTGAAAAAGGACGAT	GGGACGCAATAAATAAGCCA	14	ctataaaaataaga	2	0.117188		2	0.375			2	0.18
sli679	ch06	17931227	GGGGCCTAGCATATTTCGAC	ATCCACGGAGCTTACATTGG	11	cttagcagtgt	2	0.117188		2	0.375			2	0.42
sli681	ch06	18312934	TATCCCCAAGTTGTTGGTCC	TTGGTGGAAGGGTGAAAACT	8	atcatatc	2	0.375		1	0			1	0
sli682	ch06	18841465	TGGTGTGTGAATCTTCCTAGTTG	TGCCTAAACAAGACACACTTCC	4	ttcc	1	0		2	0.375			2	0.18
sli683	ch06	19485297	ACTTGCCCCTTTGAGTTGGT	GGGGTGCACCGTACTATTTG	13	acatcctaaggga	2	0.46875		2	0.375			2	0.18
sli684	ch06	19646936	AATTTGTCCCTTGGCACTTG	GCAATTTGCTGGTGAAACTG	12	gaaatgtttatg	2	0.5		2	0.375			2	0.18
sli685	ch06	20250580	GAACCCCCTGCTGATTCATA	TCCTCCTTCGTTGTTGCTCT	24	gtggaagaagaagaagaagaagaa	3	0.570312		2	0.375			2	0.18
sli687	ch06	20668464	ATTGTTTTCGTCTCGGTTGC	CACCAAAACCTAACCAGCGT	5	ttttt	2	0.492188		2	0.375			2	0.18
sli690	ch06	21273839	CAAACCTTTCCCACAACCAC	ACCGGTCACCATTCTTTTTG	10	gattttagta	2	0.21875		1	0			1	0
sli691	ch06	21492625	TTGGACCCAAAAATCTCTCG	AACGGGGTTTGGAGTCTTCT	8	tctctctc	3	0.53125		1	0			1	0
sli692	ch06	21777035	TTTTCCCCAACTGAAAATGC	CACCAATACTCGGAATCAAAG	7	ctgattc	2	0.117188		2	0.46875			2	0.18
sli693	ch06	21972895	ATCGGAATGTAGGCAAGACG	GGGCCCAACATTGAAAGATA	10	atgtaaacga	2	0.492188		2	0.375			2	0.18
sli694	ch06	22119080	TGGCTTGTTTTCCCAACTGT	GGGGTAGGACAATCAATTTGG	27	gcacacttatacgcttatggtggaaaa	2	0.492188		2	0.375			2	0.18
sli695	ch06	22329664	AGGCTGACACCAAACCAAAA	TCGCTAAACAAACGCCAAAT	7	ggagtta	2	0.492188		2	0.375			2	0.18
sli697	ch06	22759380	TCGTTGGACCCTACATTTGA	TGATGCGTATATTGGAGACTATGC	12	taagagatactt	2	0.492188		2	0.375			2	0.18
sli698	ch06	22979581	CAAAGTGTGGGCCATTTACC	CAGACAGAGGGACAGACAGACA	15	ttctgtctgtctata	2	0.375		2	0.21875			2	0.18
sli699	ch06	23120758	TGTTGCTGCATTTCCTCTTG	GCACTTCAGGCAATCCAAAT	4	tttt	2	0.492188		2	0.375			2	0.18
sli700	ch06	23386100	TCTTGAATGGCTCCCAAGAG	CAATACCCGCCTCAACAAGT	13	tctttgagacacc	2	0.492188		2	0.375			2	0.18
sli701	ch06	23619142	GGCCAAACTCCAGTTTTTGA	TGAGGGGTTTTTGAATCCAT	13	gttttatatacca	2	0.429688		2	0.375			2	0.18
sli702	ch06	23952034	TGGTCTCACTCCTATGGTAATTCA	TGGCCATCACAGAAAAATCA	7	tcataga	2	0.5		2	0.375			2	0.18
sli704	ch06	24344353	TGATGGATCTTGTGTTGTCG	CCCTCACGCTTAAGGTTACAA	7	tcttcta	2	0.5		2	0.375			2	0.18
sli705	ch06	24510265	TTCGATTGTTCGGTTTGGAT	AACTTTAAGTGGCTGCAGATGA	8	aaaaataa	2	0.375		2	0.375			2	0.18
sli707	ch06	25372016	TAAAGTCAAGCAAGCACCGA	TCGCAAGGAATTGTCAAGTG	5	aaaaa	2	0.21875		1	0			1	0
sli708	ch06	25670823	ACATTTTCCTTTCCGGGTTG	GTTTGCCGACCACAAAAGTT	10	gatagagaac	2	0.492188		2	0.375			2	0.18
sli711	ch06	26442837	CAACGATGATCAAAGGGTAAGA	GCACCATACCACACAAATTCA	11	aattggtaaga	2	0.492188		2	0.375			2	0.18
sli717	ch06	28101799	ATGCAGGCAGCTTCAACTTT	GATGCTAGAAAGAAAACAAGCG	22	ttgtattatcttggtgttacaa	3	0.476562		2	0			2	0
sli718	ch06	28318679	TGCGGGTTTTTAATGAGAGTG	CCAAAAATCCCAAATCACCA	11	aaatgttggat	2	0.375		2	0.375			1	0
sli719	ch06	28503628	TTGTTGGCGTCAAAACACTC	TTTCCAACGAAGGTTGTTCA	4	agtt	2	0.21875		2	0.5			1	0
sli721	ch06	29081278	TCATGCCAAACACACCCTTA	TGCAAGGTTAGAAGGTGAAGAA	5	gcaac	2	0.46875		2	0.375			1	0
sli722	ch06	29234568	TTCCTGCTTCCTGCTTCTTT	GTGCTCCCGATGAAGTGATT	13	tcttcttttttct	2	0.21875		2	0.21875			1	0
sli728	ch06	30736871	CTAATTCTCGCTCATTCGGC	TAAAACATGGTGAGCCCAGG	4	tttc	1	0		2	0.375			2	0.32
sli730	ch06	31101432	CAAGCCATGACAACTCAAGC	CCCAACTTGGAACAAAGGAA	4	gaca	2	0.21875		1	0			1	0
sli731	ch06	31337821	AAATCTTCAGCACCACCACC	TTGAAGCTATGCCGATGTTG	6	tctcct	1	0		1	0			1	0
sli733	ch06	31717362	CATGACAATTAAAAGTGGACGG	TTAGTTCAACGCGGACATGA	5	atata	1	0		2	0.21875			1	0
sli737	ch06	32554346	TCACCTATCAATGCAATGGG	ACCGCCTAAACATTCACAGC	9	aataataat	2	0.21875		1	0			1	0
sli740	ch06	33131768	GAAGCTGAGCCAAAGTTTTCA	AATGTTGTTATCAAGGCGGG	6	tatata	5	0.78125		1	0			1	0
sli741	ch06	33353760	AACCTCCGGTGAGATGTTTG	CATGGCTTCATTGTTGTTGC	8	actagaaa	2	0.5		1	0			1	0
sli742	ch06	33534324	CAAACGACAAAAATGCAACC	AAACATCAAGGGGCTGTTTG	6	aacatt	1	0		2	0.5			1	0
sli743	ch06	33733158	CACGTTGCTCGAACTTCTCA	TTCGCACAACCTCTATTGCT	10	tatatttctg	1	0		2	0.375			1	0
sli744	ch06	34024097	TACCTTGGATGTGGAGAGGC	GGACATGGCAGAAGGAAAGA	6	aaggaa	1	0		2	0.375			1	0
sli745	ch06	34110927	GAAAGGGTAACGAAAAGCCC	TCCTTCCGAGAGTGGAGTTC	23	tagctcaaacatgctacagagat	1	0		2	0.375			1	0
sli746	ch06	34314276	CGCTTTAGCTCCTTTTGACC	CAACTGCTGAAGCAACCTCA	11	ccacgtcaggg	3	0.625		2	0.375			1	0
sli747	ch06	34519230	GCTCAGATTGGGCCAGTTTA	CAAACATCAGCATGCAATCC	10	ttttgggact	2	0.46875		1	0			1	0
sli749	ch06	34901456	CTTCTTGCAACCCGAACACT	ACGGAGGAGGATCAGGAGAT	6	attatc	2	0.21875		1	0			1	0
sli750	ch06	35132788	CATGAACTATGCCTTATATCCGC	GTTGGTGCATGAAGGGTGTT	11	ttaattttatc	1	0		1	0			1	0
sli751	ch06	35312966	GAGTCTCAACACGTGATTTGGT	GGGTTAGAATCGTTTCTCCTTT	9	aggccatgc	1	0		1	0			1	0
sli752	ch06	35506922	CCCCAACCCCAAAAATAAAT	ACTGTTCTTCGCCATTTTGG	4	ataa	3	0.40625		1	0			1	0
sli753	ch06	35733768	CTGCTGATCCCGAATCATTT	AGCAACTGGGCAGCACTTAT	11	aataacgttac	2	0.117188		2	0.375			1	0
sli755	ch06	36138532	ATTGGAACTTTTGGTGCCAG	TTTTCCAACTTCTTCGGGTG	6	acgata	1	0		1	0			2	0.18
sli756	ch06	36329413	ACGGTCCGGTTTGGTTAAA	CCAAGCTCCAAATATGGGAA	4	agaa	4	0.6875		1	0			1	0
sli757	ch06	36504434	GACAGCGAAAAAGTATTGGAGG	TCGTCTCCTAACATGTGCGA	4	aaat	2	0.21875		1	0			1	0
sli759	ch06	36931315	CGACTTCTCCATGCTAAGGG	CGGGCACATCTGGATTACTT	10	accaagtaca	2	0.21875		1	0			2	0.255
sli760	ch06	37109966	TTGTCGTAGTTATTGGGACAGC	AGCACTAAGTGGACCCTTTTT	7	actgttg	2	0.46875		1	0			2	0.18
sli761	ch06	37324771	TGTTATGTCCATCGGTGGTTT	CTCAACACAATGTAAGACCACACT	15	aaattcttcacatat	2	0.492188		1	0			2	0.18
sli762	ch06	37511917	GGAGAGAAGAAGCATGTCGC	CAAAGAACCACCATTTCCGT	13	atgaagtcgtcga	2	0.21875		2	0.375			2	0.18
sli764	ch06	37949212	ACACCATGATCCCCATCAGT	CCAACCCATGTAGGCAAGAT	11	tgaggcatgta	2	0.5		1	0			1	0
sli765	ch06	38214350	TTCTTTGGAACAAAATCGCC	CGAATTTGCCTACATGTCTCG	9	tcaattatt	2	0.21875		2	0.375			2	0.18
sli766	ch06	38404094	GGAGAGAAGCCAAATGAAAACA	GCCGACTTTTCGGCATATT	15	tttattttaatataa	2	0.375		1	0			2	0.18
sli767	ch06	38609854	AAAGTGTGCTCACTCTAGCAGC	TTTTTCAAGGGCTAAGCACG	4	ggta	2	0.21875		2	0.375			2	0.18
sli768	ch06	38843498	GCTGGATTCGTGCTGCTTA	CGGGAGGTGGTGGTAATTT	18	ttttatatattgcacgta	2	0.21875		1	0			2	0.18
sli769	ch06	39029118	GCCAGTTACCAAAAGGAAGG	GGGGTAAGGTTTTCCCTCTG	8	cggagtct	2	0.46875		1	0			1	0
sli770	ch06	39227717	CCCTTCAATCTGCACTTTCC	TCTTGAATGAGAACGGGAGG	6	ttcatg	2	0.492188		1	0			1	0
sli771	ch06	39425379	TCTTTCTTGCTCGATCAGCTT	AATCGATTCGACTGACCACC	9	atgtcctag	2	0.21875		1	0			1	0
sli28	ch06	39518119	CAGGGAGTACGACCATATAGGA	TGGCAGTGGATCTATTCAACC	7	tttttaa	2	0.46875		1	0			2	0.18
sli772	ch06	39620917	CCGGGGAGAGACTGGTATTT	AACCAAGCTCTACCTCCCAGA	8	tatatata	4	0.65625		1	0			1	0
sli773	ch06	39800975	CGCACTTAACATATCGTGATGG	TTTCATCACCAGTGTCCACAA	14	acgtatctatgcaa	2	0.21875		2	0.375			1	0
sli774	ch06	40010664	CGCCCTTTCTGAACAACCT	GAAGCAGAACTGGTTCGGAG	9	cctcaacca	2	0.304688		2	0.375			1	0
sli775	ch06	40230850	TGACACATGTCATTGGCCTT	TCGTCGATGACGTGTCAAAT	14	tatttaaaaattat	2	0.21875		2	0.375			1	0
sli62	ch06	42011178	CGTGCTTATTTGGTTGTTGC	ATCTTTCCGTGCTGAATCGT	27	aagcaaacatagacaacacttgcacag	2	0.375		1	0			1	0
sli27	ch06	45236889	TGTGACCTAATAGTGAGGAAGTGG	CATATCACCTCCCAACAGCA	58	attttaggtaaagaatattagatagatttttttcatctcttctaaatttggtggacag	2	0.21875		1	0			1	0
sli777	ch07	216571	TCAGCACAATGAAGGACCAA	CATCACTCGTGATTGAACTGC	5	tgact	2	0.375		1	0			1	0
sli778	ch07	445589	TCGCAAGCCAAGACTATTCA	GGAGAAAGGAATGAGATGCC	14	cgaatctaaaaact	2	0.117188		1	0			1	0
sli779b	ch07	602884	CGTTTGTCGTGTAAAATGGG	TGTGTTTTATTGCACGCACA	11	ttggccttcgt	1	0		1	0			1	0
sli781	ch07	1005779	TGGGATTTATTTGCTGCTGA	GATCAAAGGGGTTTGCATGT	9	actttttcg	2	0.375		1	0			1	0
sli782	ch07	1223910	AACGTGGACTTACGGAGGTTT	GAAAAGCGCGAAACTCATTC	42	ctgatttggagatatgatcatatgtataaatataaatgcgta	1	0		2	0.375			1	0
sli783	ch07	1404011	GGATGGCATGCTTCTATGGT	CTCTCCGGATTTCATTCAGC	4	tcac	2	0.21875		1	0			1	0
sli784	ch07	1666810	TGCAGAAGAAGAAGTGCAGACT	TGGAACTAAATTGAGTGGGG	4	cttt	2	0.21875		1	0			1	0
sli785	ch07	1813530	TGTGTTGTGTGAACACTAGTCCC	TAATGGAGGGAGCAATCGAC	20	ggtgaatttaaaatacattt	1	0		1	0			1	0
sli786	ch07	2087128	CAAATGGTGCTTGACCACTG	GCTGAGCCTCAATTGACAAA	6	ttttat	2	0.375		1	0			1	0
sli787	ch07	2271172	TGTTTGGTTCGGTGGTAAGA	ATCTTGAAACCCCTTGCCTT	12	aagacacacgta	2	0.117188		1	0			1	0
sli50	ch07	2280556	GACCACAAGGCCATCTCTGT	TCAATAAGTGGCGTCTGGTG	47	gctactaatcataaggcccatctcgggcataggaaaaaaagacttct	1	0		1	0			1	0
sli49	ch07	2281532	AAGTTTTGTTGGTGGGACTCT	ACATGTGCCAGACAAGGACA	3	gtt	2	0.277778		1	0			1	0
sli788	ch07	2414143	CAACTAAAATTCACACGCACG	TTTTGCACAAGTGAACGCAT	15	gcatatgcacacgca	3	0.320312		1	0			1	0
sli789	ch07	2648713	AAGGGTCAAAAACCTAGTCCAA	GATCATTTCAACTCCGCCAC	13	tgttatatagcga	1	0		1	0			1	0
sli790	ch07	2859847	GCCTAGGTAATAGGCACACTCAA	ACGCGCTTCCCTTTTTACTT	13	ccaataaaatatg	2	0.46875		1	0			1	0
sli791	ch07	3148468	ATCTCTGTCCCGGCATTACA	GACAGACAAAAATGAGCTGGG	6	ttagta	2	0.46875		1	0			1	0
sli792	ch07	3306654	AATGCTCAACCCATCCAAAG	GCTTACAATCCACATTTGGTGA	4	tttt	2	0.375		1	0			1	0
sli29	ch07	3592003	TGCTACTGCCAGCGTAACAT	CCAGAACTCATCCCCTTTCC	16	tttttattaaggttac	2	0.375		1	0			1	0
sli794	ch07	3713005	TCGCTTGCAACAGTAGCATC	ATTGTGCGGATAATGGCCTA	10	aaaaagatta	1	0		1	0			1	0
sli795	ch07	3924630	TCACACGTGACTCCATTCAA	GATTGACTCACTTCTGCCCA	7	tttttct	1	0		2	0.375			1	0
sli796	ch07	4106171	TCTCTCTTGCCTCTTTTCTCTCTC	GAAGCACTTACTTTTGGGCCT	5	ctaat	2	0.375		1	0			1	0
sli798	ch07	4560570	CATGGCATGACCTTTGACTG	TTTAGGAAGCTACTTGGGTGC	7	gtcacag	2	0.21875		2	0.375			1	0
sli800	ch07	5110629	GCACAGCATTTTCAGGATCA	AGCTCTGGTTCAAAGGATGC	12	aaagccctacgc	1	0		2	0.375			1	0
sli801	ch07	6438665	GAAAAGGTGAGAAGAGGGACAA	GCATCTTATTTCGTTCGATGG	10	cgtgcagtgt	1	0		1	0			1	0
sli802	ch07	6668218	TTCCAGGTAATCAAGCGTCC	TAGGCTTTTGGCCTCCTACA	10	tacactcagg	1	0		2	0.375			1	0
sli803	ch07	6864548	CCAAAGTTGCATGGTGATTG	GGTGTTCGGGTGAACACATA	14	tcatcacttattca	2	0.21875		2	0.21875			1	0
sli804	ch07	7074517	CCCATAATGCTACTTCCACCA	GGTTGTGGTAACGTAAAGAGTCC	20	acaatctatcaagtcataac	1	0		2	0.375			2	0
sli805	ch07	7321458	GAGGACAGCTCGTTCTTTGG	AGATGTCGACCTGTGTGCTG	4	ccct	2	0.5		2	0.375			1	0
sli806	ch07	7531737	TGGTTGAAGGGTCGTATGGT	TTATCTCCGGCAGCAAAAAC	11	ttataccacct	2	0.21875		1	0			1	0
sli808	ch07	7917649	TGGCTTGAAGGGATGGTTAG	CTTCAAGCACCATCCGAGTT	7	caatgtt	2	0.46875		2	0.375			1	0
sli810	ch07	8300092	GCGCATCCTATACCTGGCTA	TGGGGGAGAGTTCAAACAAC	14	actagtctattgtg	4	0.21875		3	0.375			3	0.18
sli812	ch07	8908673	CCATGCTAATGAACATCGGA	TGTTATGTCCCGCTGTAGCA	8	caccaaaa	2	0.21875		1	0			1	0
sli813	ch07	9042028	CGCTGCTCCGAATTAAAGAA	TGCAACGAGTAAAGCTGAAA	4	tttt	2	0.46875		1	0			1	0
sli814	ch07	9320798	ACTAACCCAACACCCCACAA	AACGCTAAGGGCTTGTCTGA	11	taggttctctc	1	0		1	0			1	0
sli816	ch07	9845486	TTCTTGATCCAAAACCCGAC	TCCCGATTTATGATTTAGGGC	6	tccgac	2	0.21875		1	0			1	0
sli817	ch07	10019138	TGTGTTCGTGTTGTGTCTGTG	CACACAAAGAGAGAGAGAGCCA	4	tctc	1	0		1	0			1	0
sli818	ch07	10303861	ATGATCACCCCTCTTTCTCG	TGACACATATCAAAGGGCGA	9	caaacatac	1	0		2	0.21875			1	0
sli819	ch07	10608932	CCACTCTTCTTCAGGGACCA	GGTGGATTTTGAGGTGCCTA	14	tgaaagttgtctct	1	0		1	0			1	0
sli820	ch07	10832689	TGTGGCACGCTTCAAAATTA	TTAGGGGTGATTTTCGGATG	11	aagaatactca	1	0		1	0			1	0
sli821	ch07	11048092	GTGGAATCACTGGCCAAAGT	ATCATTCTCATGTCGTGCCA	4	atcc	1	0		1	0			1	0
sli822	ch07	11244470	GGGACCCTTTGTTGAAATCAT	AAGGATGAAGACGCCGATTA	13	tataaagagacat	1	0		1	0			1	0
sli824	ch07	11614893	CACTTTTTGCCGATAAAGCC	TGGAAAGGCTTCAAGAACTGA	9	atcatttca	1	0		1	0			1	0
sli825	ch07	11919152	TCAATTGGCTTGCTGTTTTG	CCCAACCATTATTGCACCTT	10	tcaatgtcca	1	0		2	0.375			1	0
sli826	ch07	12162436	TCCATAATCAGCCTTCCTGG	AGATCAAGAATCCCTCGCCT	4	atag	1	0		1	0			1	0
sli827	ch07	12527372	GATGTTGGTTGAGGTTCTCCA	TTGGGACATGCCCCTACTAA	8	ctgtcttt	2	0.21875		1	0			1	0
sli829	ch07	13140933	TTTTCCCTTGTTGGCATTTC	ACCAATTCAGGCGAACGTAA	15	ttaaagattcaaagt	1	0		1	0			1	0
sli831	ch07	13669625	TCCCATTGTAAGAAGGCAGG	TGGGCAACATAGTCATGGAA	6	gtgaat	1	0		1	0			1	0
sli832	ch07	13817868	CAAGCAAGCAAGCAAGAACA	AATTTTCTCCCGCCTCCTAA	12	agaagaagaaga	3	0.632812		1	0			1	0
sli834	ch07	14396904	GGTGGTGGATGGTGAAGAAA	CACTTTCTGGTGAATTGGCA	14	agaaggaagtgaag	1	0		1	0			1	0
sli835	ch07	14553602	TCGTCCTTTCACATACGCAG	GGATGAGGGTGTTTTTCCAA	19	ttctttgaatgaatgaatt	1	0		1	0			1	0
sli836	ch07	15877452	CTGCAACCCAATTTGCTTCT	TGTCATGGGCAGTGGAACTA	11	ttgagagtcca	2	0.21875		1	0			1	0
sli837	ch07	15909595	CAACTTCCATGGCTGACCTT	TCACCTTTGCAACTGTCTGA	11	atcaccatttc	1	0		1	0			1	0
sli838	ch07	16531117	AAGGGGACATGACTAATGCG	TCCACCTTAGTGCCATGAAA	17	aggatgaaccctcccac	1	0		2	0			2	0
sli839	ch07	17072125	CATGAATAATCTGGTCATCCCA	CACATGATAAGTGAATGGTCCC	10	aaagatgtgc	1	0		1	0			1	0
sli840	ch07	17324410	CGCGTAAAGGAATCCACAAT	TTTGGTTGCATGTTCACGTT	8	caagacag	2	0.21875		1	0			1	0
sli841	ch07	17649703	TTTTGCTGGGATGATTGGAT	TTTTCCATTGCCCATTCTTC	8	tggtgagg	2	0.117188		1	0			1	0
sli843	ch07	18272043	CACGTAGTGGTAAACTCGAGAGG	GACGAGCTTCCATCACCACT	6	ttcttc	1	0		2	0			2	0
sli844	ch07	18723118	ATCGCTTTTCCTTGAGCTTG	TGATGCATGGTTTTCGAAGT	10	aaaaacatgc	1	0		1	0			1	0
sli845	ch07	18959697	CCTCCTTCGTGAAGGTTGAT	TGGCTTAAGCATGGTTTGTG	6	ggccta	1	0		2	0			2	0
sli849	ch07	19777987	GACCATGAAGGCCGAGATAA	ACTCTCCACCTCTTGTGCGT	25	aagttggaggatcatcatagcttga	2	0.117188		2	0			2	0
sli850	ch07	20345672	TAGCTTTTGAACAAGGGGGA	TGCAATGGCCTTGTTTATGA	25	gtgttttgagatatcaaggtagact	1	0		1	0			1	0
sli851	ch07	20814489	TGATACCCAGATCCACTGTGA	GCTGGTAGGGCATCAAAGTTA	5	tttct	2	0.21875		1	0			1	0
sli852	ch07	21010598	ACTAGCGTCATCCTGTGCCT	GGAAAGCTCACTCACATTCG	22	ttaacaacaaaactgtagaagg	2	0.21875		2	0			2	0.42
sli853	ch07	21234218	CCTTGTAAGAAGCGTTTCCG	CGTCATCATCGTCTCATCGT	9	acgatgatg	1	0		2	0.375			1	0
sli854	ch07	21420017	TTCAAGGTAAGGCACTTCACTG	TCCTTCACGATCTTTCTCACC	5	ttaaa	1	0		1	0			1	0
sli855	ch07	21689257	GCCCCAATTTTCAAGTGGTA	CCATGGGTGCTATACATGGAA	11	acttgctacat	1	0		2	0			2	0
sli856	ch07	21941281	TCATTTGCATGGAGATTTCG	TGGATTCGCTTCTTCCCTAA	7	gatgacg	2	0.21875		1	0			1	0
sli859	ch07	22617794	GCACATCATGCCAATTTCAC	CTTGCTGAGCATGCCTAATG	12	atgcagtgtttt	1	0		1	0			1	0
sli860	ch07	22870329	CGGGATAAATCATCGATTGG	TGGGCGTCTAATTAGGGGTA	20	ataatagagtttcaaggatc	2	0.375		1	0			1	0
sli861	ch07	23038136	TGCCACCAGTAGCTTTTTCA	TTTGCTTTCCAACCAAGAGG	9	cttgaaaag	2	0.117188		1	0			1	0
sli862	ch07	23249449	GGTGCACCATGTTTGAGCTA	TCTGGTTGCAGTCCGAGAAT	19	cacaccctagaagatatga	1	0		1	0			1	0
sli863	ch07	23536029	GGGCCACATCCTTAAGTTGA	TGCTCGTCCTCATCAACAAG	9	attcttggg	1	0		3	0			3	0
sli865	ch07	23950100	TCGCTTATCATAGAGGTGCG	AATGAGTGGTGCCTGGTCTC	19	aacatacaaggaggagatc	1	0		1	0			1	0
sli866	ch07	24168635	TGCATGTCCATCACACTTGA	TAAACGGTCGGTCCTCAAAG	4	tttg	1	0		1	0			1	0
sli867	ch07	24465059	CCTGCCACATCTTGCACTAA	CTCCGGAGTTCGTGGATAAG	31	agtctgttcagcaaccttcaggtggtacgag	3	0.53125		3	0			3	0.455
sli868	ch07	24628255	TGGAGTTTGAGCAAACAAGC	ATGGTGGAATCGCCATTTT	5	aaaaa	1	0		1	0			1	0
sli869	ch07	24991666	AAGGGCGCATATGAATTGTC	TGTCCATACATGACCTCTCCA	7	caaactt	2	0.21875		1	0			1	0
sli871	ch07	25466808	CCCAACAAATGCAAACTCCT	GGCTTAGGGCTTCATAGCAA	14	atctgaaacccaaa	1	0		1	0			1	0
sli872	ch07	25648777	TATTGGAACTTCTGTCGGGC	TAGGGGTAAAAGGGGACCAT	11	ctcggcctccc	2	0.21875		1	0			1	0
sli874	ch07	26040689	TGTTGGCGAACATAAAACCC	CAAGCACTTTTTAGGACACACC	19	gtgatgttttggtcagtta	2	0.21875		1	0			1	0
sli878	ch07	27347307	TCAAATGGCTATTCCTTGGG	ACTTTTGGAAGCGCAACAAT	6	caattt	1	0		1	0			1	0
sli879	ch07	27670703	TGGTTGAACTTGGACACATCC	AGGGTGAATGTGATTGCGTT	4	gtag	1	0		1	0			1	0
sli880	ch07	27822507	TGCACATCTCACTCATGCAA	TGCATTAGGCTGTTTCTGTGTT	10	ttaactcata	1	0		1	0			1	0
sli881a	ch07	28104376	GCCCCAAAACTCCACTACAA	AGTGGGGGAGAATGTAAGCC	15	aactagttcaatttt	2	0.21875		1	0			1	0
sli882	ch07	28208761	GGGAGAGGCTCCCTCTTTTA	GTGGGGCATAAACCCTACCT	14	aatttgttgactcg	1	0		1	0			2	0.095
sli883a	ch07	28538200	CAGCAATAAAGAGGGCGAAG	GTCAATGTTGCTTGTTGCGT	5	tttcc	2	0.21875		1	0			1	0
sli885a	ch07	29668689	TGTGGTCTTATGAGGGTGGA	CCTTTCATTTGACACCGTGA	26	cttatgtgttctagttttaaaatata	1	0		1	0			1	0
sli886	ch07	30103910	CCACGAGGAAAATGGCTTAG	CCACTCTTGGTGCTCGATTT	6	gggggg	2	0.5		1	0			1	0
sli887	ch07	30365910	CGAGCGCATCCTGAAACTA	CTTGCATAACTTCCATGCCC	20	tgtgtgtatatatatatata	4	0.65625		1	0			1	0
sli888	ch07	30550379	TTGATCACCAAGTTCGCAAG	CGCATGCTCTATGGACTCAA	4	ggaa	1	0		1	0			1	0
sli889	ch07	31131482	TCAATTTTCGGACACCTTCG	GAACGAAAGTTTGTCAATGGC	4	tttc	1	0		1	0			1	0
sli890	ch07	31473393	GATGACTCTTTTCGGCTTGG	GCCATCCGCCAGTATCTTTA	7	attggct	1	0		1	0			1	0
sli892	ch07	31925274	CCTGCATTCTAGGTGTCTTTCA	CCGAATCCAATCCAACTAAGG	30	acttatcgtgcagagaaagtgcatgacatg	1	0		1	0			1	0
sli894	ch07	32320929	CATGTCGGCACATGGTTAAA	AGTCCTTGGTTTGGACCCAT	17	taaaagtaaccttttct	1	0		1	0			1	0
sli895	ch07	32615282	ACCGCACTGCCTATTTTCAA	AGCATCATCGTGACATCTGG	9	ttttatata	3	0.59375		1	0			1	0
sli896	ch07	32998204	GCAAGATTTATCACCCCACG	AGGGACCAGTCCGTTCTTTT	9	acattttta	1	0		1	0			1	0
sli897	ch07	33190318	GGTTTTGGCCAATTGAAGAG	ACAACAAGGTTTGACTGCCA	4	actt	1	0		1	0			1	0
sli899	ch07	33792090	TGGTCTTCACCTTGCTTGAA	ATGGTGAACAAATCCGGAAA	11	ctgggttgttg	1	0		1	0			1	0
sli900	ch07	33951689	CAATGGGATGAATATTGCCA	CCTCTTGATCCGCATCTTTT	5	tttta	1	0		1	0			1	0
sli901	ch07	34112167	TTGGGAATGTATGGGGTGTT	TGGTTGGGGTCGACATTACT	20	gacttaggatagcttatata	2	0.21875		1	0			1	0
sli902	ch07	34612965	AAAGGCTCACCATGAAATGC	TCAGCTTCGAGTTCACCAAGT	4	aaaa	1	0		1	0			1	0
sli903	ch07	34855585	CGCCCTATTCCCTTTCATTT	GGATGGTATGATGGGATGTCA	13	agaactatcgtct	1	0		1	0			1	0
sli906	ch07	35414493	GGAGGTCAAACGTCCAAGAA	GGACGTTTCCAGCAAAACAT	16	gccttgaaacgacctt	1	0		1	0			1	0
sli908	ch07	35955936	AGGGGGCGTAGGGTTATCTA	AACCACCCCTAAACCCCTAA	8	aattagtt	1	0		1	0			1	0
sli909	ch07	36126899	GGAGCAACCAATTAGACGGA	TGGGTTTCCTAGGTCTTCCAA	4	aagt	1	0		1	0			1	0
sli911	ch07	36571432	AACCCTTCAAGACACAACCG	CCTAAGCCATGATAGCCCAA	8	caacaaat	1	0		1	0			1	0
sli913	ch07	37162190	GTTTTTATCCTCCAACCGCA	GTCCACATGAAATTGGGACC	5	aaaat	2	0.375		2	0.375			2	0.32
sli914	ch07	37463171	TGATCTTTCGAAAATGTCGC	CTCCACCTTTCTCATTTCACA	8	atgttctt	1	0		1	0			1	0
sli915	ch07	37660508	TGAGACTCAACCTTGGAGTTTGT	TCAAGCATCTTTTCCTCCTCTC	30	aagaaggaacccctctttattaaaaaaaat	3	0.59375		1	0			1	0
sli919	ch07	38991134	TATGAGAGGTGTCCCTTCCG	TTGCCAAGGTAGAACCATGC	10	tgttccccca	2	0.117188		2	0			2	0
sli920	ch07	39106651	CAGCCAATAAAGCGGTGAAT	TTGAAACCTTGGTGAAACCC	24	agaagaagaagaagaagaagaaga	2	0.21875		1	0			1	0
sli921	ch07	39437936	ATTCCGCAATCGTTAGATGG	TGAATCACAACCGACGTCAT	6	tacttt	2	0.21875		1	0			1	0
sli922	ch07	39650764	CAGGCCTAATTACCTCCCCT	AACACCCCATATAAAGCCCC	11	gaagagagaag	1	0		1	0			1	0
sli924	ch07	40225095	TGCCCAAAGATTATGACATGC	TTCAGTCCCATTCGTCACAA	9	tactaccac	1	0		2	0.375			1	0
sli925	ch07	40734957	AGCATTTTACTCCCCCGAAT	ACCCTAGACGAAACCCATGA	5	taatc	1	0		1	0			1	0
sli927	ch07	40808853	TGAGTGAGGTTCCATCGAGA	GATTCACGGGAAGCTGCATA	5	tatcc	2	0.21875		1	0			1	0
sli928	ch07	41004419	CCCTCTACATGGACCCTCAA	TAAGAGTGGTATGGGAGGGC	20	aaaaataaattgaacaggct	2	0.375		1	0			1	0
sli929	ch07	41673982	TTAGGAGGAAACAACCACCG	GAGAGGAATTTGTTTCGCCA	15	tgtcttgggtgccca	1	0		1	0			1	0
sli930	ch07	41972708	TTAAAGAGGTCGAAGACGCC	TCGAGGTCATGAATTGAGCA	4	ttac	1	0		1	0			1	0
sli933	ch07	42521669	ACTATGATCCCCCTTGACCC	GATAAGCACACCCTTGGTCG	11	ggctgtgaccg	1	0		1	0			1	0
sli934	ch07	42722107	AGATCTTGGGTTTTCTCCAGTT	GGATTTGCGATTCCAAAAGA	10	ttggattttt	1	0		1	0			1	0
sli935	ch07	43146158	CGACACTGGTACATGATTTGC	GTCGTTTGACCCTCCAAAAA	13	aattataattaaa	1	0		1	0			1	0
sli936	ch07	43443547	GCGACCTCCCATAAAATCAA	CTTGAAGAGGCCAATCATGG	7	atagata	1	0		1	0			1	0
sli937	ch07	43824749	TAAGCTTCGTTCCAATGGGT	CTGGTGGTTTCGCTCAGAAT	14	atgaaatccatatg	1	0		1	0			1	0
sli938	ch07	44244073	CGGTGAAATTCTGAGATGGG	TCCACTTGCAAGGATTGACA	7	agttttc	1	0		1	0			1	0
sli939	ch07	44325935	TAGCACCTTGGCATCCCTAT	TCAAATACGGCCACTTCCTC	5	tgtga	1	0		1	0			1	0
sli940	ch07	44586990	GCTCGATATCTCCCACCAAA	GGATTGTCGAGTTGTCCTCAA	4	ccaa	1	0		1	0			1	0
sli941	ch07	44799671	CGGGTACATCAATTGTGAAGTG	CCAAAGATCCGCCACTAAAA	4	taac	1	0		1	0			1	0
sli942	ch07	44958276	GAGGGTCCTATCCATAGCAAA	TTAACTATCAAGGCGGGTGG	7	aaatata	1	0		1	0			1	0
sli943	ch07	45144432	AGGGCTTGGAGCTTGATCTT	CCAGAGAAATCTCGTGGACC	6	cgaaca	1	0		1	0			1	0
sli945	ch07	45745845	AAGAAGTCAAGGCGAGAAAGG	TGGTCAGTTAAACGAACCCAT	26	catcacataaaatgccctaaatgagt	1	0		1	0			1	0
sli946	ch07	45979077	GGTAAGTTCCTTGCATTCCG	GGACGTCATGAACATTTTGG	9	ttagtgtga	2	0.21875		1	0			1	0
sli947	ch07	46131788	TTGACCAATTGAAGGGTGCT	GAATACCGCATGAGCATTGA	4	aagt	1	0		1	0			1	0
sli949	ch07	46563298	GGACGACCAAGACGTTCAAT	TCCAAACATGCTAGGCACAC	10	ttcatgtgct	1	0		1	0			1	0
sli950	ch07	46773857	AAAAGTTGACGAAGCCCTCC	AGAACCATTGTGGCCTTCAC	12	gacggaccatca	1	0		2	0.375			1	0
sli951	ch07	46914197	TCCCTCTTCAAATCTCGCTC	AGATTGGGGGAGTGATGAGA	4	ctct	1	0		1	0			1	0
sli953	ch07	47419862	GCATTAAACCAACGAATGGG	CATGTTGCATATGGGTGTACG	5	aaaga	1	0		1	0			1	0
sli954	ch07	47846846	ATCGGAGTGTTTATGGGCTC	AACCTACCTCCACCGAAGAA	7	atatata	1	0		1	0			1	0
sli955	ch07	48002844	GACTTTGGCTATGGCTACGG	ATCCGAGTTGGGTCAGGTTA	8	attaatta	1	0		1	0			1	0
sli956	ch07	48229155	TATTTGGGTACGCTCAACCC	CGTTAAAGGACCATTATGCCC	19	agtccaactcgttattatg	1	0		1	0			1	0
sli957	ch07	48462234	GGCTCGTGTTTATGCATGTC	TCACCGAGTCATATTCACCCT	33	ctatagggttgtgctattgtttccttccatgaa	1	0		1	0			1	0
sli958	ch07	48670575	TCATACCATCACTTCCAAGCA	GTTGAGGGGTGCATCAATTT	10	tccaagcaca	1	0		1	0			1	0
sli959	ch07	49077932	ATTATTCATCAACCGGCACC	AAAAGTTGGATGGCTTTGGA	4	aagt	1	0		1	0			1	0
sli960	ch07	49229849	TGGCAGTGTATGCCATTCTT	ATTTTGAAATGCTTCCGCTG	7	tataaat	1	0		1	0			1	0
sli963	ch07	49886914	TGCAAGACCCAAGAATCCTC	AAGTGTGCTTTTGCAGTGGA	19	gcactgctgtaatcttttt	3	0.46875		2	0			2	0
sli964	ch07	50150384	TCTGGCAAAATAAAAGGGGA	CAACACCATTTTGTTGAGGTG	17	accttctaagatgacaa	2	0.21875		1	0			1	0
sli965	ch07	50498818	TTCTGAAAGCGGAAGACTCG	TACCAATCAACCCATCACCA	19	tttgaggctactggttttt	2	0.21875		1	0			1	0
sli966	ch07	50643271	TTGTTCGATTTTTCCCCTCA	TCTGGTTTCACATCAGCCAA	9	gaataaccc	2	0.5		1	0			1	0
sli967	ch07	50850382	GGGGTGCTTGTCTTGGTTTA	TATTACCCCCTTCACCGACA	12	gaagtttttaat	2	0.492188		1	0			1	0
sli968	ch07	51153189	TCTGTTGGTTATTGAGGGCA	ATAATGTGGGCAACAAATGC	32	gtcatgcttcattttgtgaacattgttgttat	1	0		1	0			1	0
sli969	ch07	51497997	TCGCCCCACCTCTGTATTTA	ACAGGTTACGGAGGAAACCC	14	taataccatcgtct	1	0		1	0			1	0
sli970	ch07	51653386	TCGAACATCACACACCAACA	TCAATTCCCAGAGTGATTGTTC	10	ctcaaatagt	1	0		1	0			1	0
sli972	ch07	52024626	CACTGGACGCGTTTATTGATT	AATCGACATCAGCTTTTCCG	15	tggttattgtcaatt	1	0		1	0			1	0
sli973	ch07	52294195	TATGCTGTTGGAGGGGTTGT	CAACCAGGTGCATGGTTCTA	12	gaatttatcttt	2	0		1	0			1	0
sli974	ch07	52441036	TGGACATGGTACTTTTGGCA	CAAACACAATCTGCACCACC	4	attg	1	0		1	0			1	0
sli975	ch07	52722340	GCCTAACCATTGTTTCACCC	TTCATCTTTCAGATTGCCCC	20	atatgtcaaatttcaacctt	2	0.5		1	0			1	0
sli976	ch07	52904676	TGTTGGGGTTTCAACAACTG	AATGTTGAACTCGGTCTCCC	10	agttaaggca	2	0.375		1	0			1	0
sli3019	ch07	52916289	TTATAGTTACAAAATGAAGTT	CTAATCGGTGAGAAGAC	5	gatag	2	0.375		1	0			2	0.48
sli3020	ch07	53019695	ACCTCCAGATTCTTTTGTTTT	TTTGTAATTGGACGCTAAGTT	18	attatggtaaaaatgtat	2	0.21875		1	0			1	0
sli3021	ch07	53022607	ATTTTAACTTTTCATTCACA	GAGAGCCATACCAACAA	8	taaaatta	2	0.21875		1	0			1	0
sli3023	ch07	53099294	CTGGCTAAAGGTGTATGGT	AGCTTGAAGAAACTGATGAA	2	aa	2	0.492188		1	0			2	0.18
sli977	ch07	53304220	TCTGGGGGATTTTTGTCATT	TTGGTATGTTTCGCAAGCCT	7	atatgac	3	0.507812		1	0			1	0
sli978	ch07	53509822	AAGATGGCATGCCCTTTATG	TGAGGAGCTAAACCCTTTGC	4	gact	2	0.375		1	0			1	0
sli979	ch07	53712684	GCCTCGGACATGCATTCTAT	CCATCTCACCGAAGGAGAAA	4	tcct	2	0.21875		1	0			1	0
sli980	ch07	54061951	TGGGAATGGAAGGAGAAAGA	CATGTTATCCTCCGACATGAGA	5	tatct	3	0.65625		1	0			2	0.32
sli981	ch07	54200544	TGTCCCAAGAATGAGGGAAG	GGGAGAGTGGACTATTCACATGAT	9	gtatcctta	1	0		1	0			1	0
sli982	ch07	54431595	GCCTATGTTCAGTTCCCTCAA	CCATCCATTCCATGCCATA	8	ttattttt	2	0.375		1	0			1	0
sli984	ch07	54814544	TTCGTTCATTGGCATCAGAA	TGAGCACGGATTACGATGTT	9	ctgctgctg	2	0.375		2	0.21875			1	0
sli985	ch07	55086852	CGACATCCGTGAAAGTCAAA	AGTGCTCCATTGAATTTGGG	10	taaaacaagc	1	0		2	0.21875			1	0
sli986	ch07	55213579	TGCGATAACACAAATCACCC	CGGTTTCATGGCTTTGATGT	12	tgatgaaacaaa	2	0.117188		1	0			1	0
sli987	ch07	55491320	TGCTTCCAATCTGCATTCAT	CACTTTTGGGTTATTCTTTCCC	18	ttgggaaatctcatcaag	2	0.117188		1	0			1	0
sli988	ch07	55608160	GCCAGGTCTTGGGTCAGTTA	CCAACCACAATCCATATCCC	19	agtctcgaggttggggttg	2	0.304688		1	0			1	0
sli989	ch07	55851565	TGCTATTTTCGCCTCTCTCC	GTGAGAGTGGCAAGCGAAAT	11	cctccttccag	1	0		2	0.375			2	0.18
sli990	ch07	56023960	TGCCACACACAAAGACATGA	TGACTGTAACTTTTGCCTCGAA	14	atttgtgactatat	2	0.375		2	0.375			1	0
sli991	ch07	56228971	GGCAGCTCACACAAACTTCA	CCAAACTTATTGAGACGTCGTG	14	actgtctgatgatc	1	0		1	0			1	0
sli992	ch07	56401789	AAAGTTGAACACCCTTGCCA	AAAGCCAGAAGTTCGTGTCC	10	gttttgtttt	3	0.507812		1	0			1	0
sli993	ch07	56609725	GTCCTTGGGTGAGGAACAGA	AGAAGGGCTGTTGATTGGTG	5	aggtt	3	0.539062		1	0			1	0
sli994	ch07	56800493	CCACTCACAAAATGTCACCG	GCCTCTATTAGGGCTGTGATT	12	tatcaatataaa	2	0.21875		1	0			2	0.32
sli995	ch07	57063683	TCAGCTGAAGTTGTTGAGCA	GACATTGCTATTTTCAGACGGA	6	tttata	2	0.21875		1	0			1	0
sli996	ch07	57249216	GGTCAAGTGCCCATATCAGG	CCATTCTCCCTTCCTCCAGT	12	tatttgggatga	1	0		1	0			2	0.32
sli997	ch07	57400241	GGTGTGGCAAGTCAATAGTGG	CCCTTGTATGACACCTGCCT	8	gacttgtg	2	0.21875		1	0			2	0.18
sli999	ch07	58072221	AAATCTGAAGCATGCGAGTG	CTTGCACCATTTCACTGAGG	12	tttgaagaagta	1	0		1	0			2	0.18
sli1001	ch07	58427629	ACTCTGCATGCCTATGGACC	GAAATGTCACAGCATGGTCG	12	aatgtctaattt	1	0		1	0			1	0
sli1002	ch07	58605691	GCCTTGCATCGTTTGATCTT	TTGTGCCAATTTTAGGAGGG	13	acttatgtataga	1	0		1	0			1	0
sli1003	ch07	58815972	TTCATGCATGTAATGTCCACC	TTGCAATAAATCCACAGGGA	4	tata	2	0.21875		2	0.375			1	0
sli1004	ch07	59121635	TGCCTGGAAATTAGAATCCG	ACGGAAAAGATAGCGTCTGC	18	cctgttgattgttggttt	3	0.648438		1	0			1	0
sli1005	ch07	59408257	GGGATACTTTCGATTTTCCACA	TTTGGCCCTTCTATCCTACAA	14	tacagtattttgat	2	0.375		1	0			1	0
sli63	ch07	59417066	CAACACGGACGAGTCCTACA	TCTCCGAGTGACCATCATTG	3	aca	1	0		2	0.375			2	0.48
sli1006	ch07	59674049	CAAACATCTTCAAGGCGACC	TGTGGAAGAAGGTGTTGCTG	6	taatct	2	0.429688		2	0.375			1	0
sli1007	ch07	59853184	CAACCAACCTATTCTTCTGCG	ACGTTTCACGTTCGAGCTTT	6	agtttc	2	0.429688		1	0			1	0
sli1008	ch07	60000401	ACCACCTCCACCCATGATAG	TTCAGCATGAACTGACTGGG	21	tgacatacagatagtgcgttt	1	0		2	0.375			1	0
sli1009	ch07	60214037	AAGCGCCTAATTTGGGTGTA	CGAAGATGACAAATGTTCTTGG	24	aggtagaattcaactgttttttta	1	0		2	0.375			2	0.18
sli1010	ch07	60431739	ACCAACTGGGACCAATTTCA	AGTCTTGGTCAATTGTGGCA	9	attaatggt	2	0.46875		1	0			1	0
sli1011	ch07	60617093	GCAACATCGCCTACAAACAA	AAATCCAAGTGATTGGCACA	20	cgtgtcatttgatatgtagt	2	0.375		1	0			1	0
sli1012	ch07	60807733	GGCCTAGCCACACAAAAGAA	TCCATCCTAGAGGCAGATCC	17	caggggcggagctacca	1	0		1	0			1	0
sli1013	ch07	61051339	TCAGATGAGACACGACCAGC	TAGGGTTGGGTCGAAGATGA	4	taag	2	0.5		1	0			1	0
sli1014	ch07	61203032	ACCAATTGACTGGTGCACAT	AATGTTGCAAGCCATTAGCC	8	agtcatag	2	0.21875		1	0			1	0
sli1016	ch07	61603278	TCACAAGCTAGACAACCCCC	AACCCCTCACGCCTAAGACT	13	tcgttatatagtc	2	0.304688		1	0			1	0
sli1018	ch07	62125389	TGATAGGAAGCATCCAAGGC	GCAATGGACTACACCAACCA	15	aaaaaatatatatat	2	0.375		1	0			1	0
sli1019	ch07	62413938	GTATCGCGTAATTTGCCGTT	TCTGAAAGCAACCATTTCCC	24	tacagtcaaaagagttcaaatccc	2	0.117188		1	0			2	0.42
sli30	ch07	62652410	CGGAAATTCGGTTACACTCC	GACATTTAAACAAGCCACCCA	6	taacaa	3	0.53125		2	0.375			2	0.32
sli1022	ch07	63015031	TGGCTGTCACATACGTCTATACC	CCTTACAATGCCAAATCCGT	9	tatatagga	1	0		1	0			1	0
sli1025	ch07	63604458	TTTTTGAGGGTGTAGGCTCG	CCATCTCGCGAAGGTAAAGA	53	ctgtattattattcttgcttatatatatatatcatttcttgtttaatatgtat	2	0.21875		1	0			1	0
sli1026	ch07	63640379	TCGACCAAGCGATCTAGTCA	CTTTCCGAGTCAAATCCCCT	7	actcata	2	0.46875		1	0			1	0
sli1027	ch07	64009313	CAAACTCATGCTCGTACAACAG	TTGGTACGTCATACTTCCATCG	4	atca	2	0.46875		1	0			1	0
sli1028	ch08	231014	TAAAGGGTTGAGGCAGGATG	CCTTCACCTTCACCTTCACC	12	gatgaagatgaa	2	0.21875		1	0			2	0.18
sli1030	ch08	606339	AGGTTGTTGTTCCCTCCCTC	TAGCTTCCAACTCGAGAGCC	4	ctcc	2	0.21875		1	0			1	0
sli1031	ch08	806647	GGCTGAATGCAGGAAAAGAG	TCATCTTCTTCGTTGGTCCC	12	gaggtgggggtg	2	0.375		1	0			1	0
sli1032	ch08	1035742	TCGTTCTAGTTTGACCGCTT	GTTCCGAGGCTGATTAAACG	5	atata	1	0		1	0			1	0
sli1033	ch08	1203121	AATTGCGGGATTCCACATC	GAGGAGCAGTTTTTCCGTGA	15	atttaaaaaaaaaag	1	0		1	0			1	0
sli1034	ch08	1415242	TCAATCGCTACAAAGATCGC	ATGCAGCAACAAAGGAGGAG	8	ttactaac	3	0.226562		1	0			1	0
sli1035	ch08	1713465	GTTTCCTTTTCCACCGATCA	CCTGTTGCATGATGTCAGATG	39	ttcttttccaccgactcggaaaatagggagaggaagatt	1	0		1	0			2	0.095
sli1036	ch08	1910426	TGGTTTCTGATGGAACGTCA	TACCTGCAAACCCTGATTCC	15	ggtacaactgggagt	1	0		1	0			1	0
sli1037	ch08	2251242	TCCATTCGAAAACAGGAAGG	GGCTCTTGCGAAGTTGTTTC	7	aagtttt	2	0.21875		1	0			1	0
sli1038	ch08	2445531	CTGTGTACCCATTGGAAAAGG	GTCCTCCCGGATGAAACATA	6	atatat	2	0.375		1	0			1	0
sli1039	ch08	2623094	TGCATTCGATTGTGTTCGTA	TTGGCTGATGTGGAATCAAA	10	atgtattcta	5	0.74566		3	0			3	0
sli1040	ch08	2830620	CCCACCCTTTAATTCACATCA	AAGAACAAAACCACATGATCCC	4	actg	2	0.375		1	0			1	0
sli1041	ch08	3027675	AAGGGTGAAGCATTTCTTCCTA	GATCCATATTATCCCTTCGCA	9	gttaaattt	1	0		1	0			1	0
sli1042	ch08	3203970	ATATGGCACGGTGCTACACA	AGAGAATCAATGAGCGTCCG	16	ctacttctgttaacca	2	0.46875		1	0			1	0
sli1043	ch08	3420246	TTCCCTTGTAAGCCATTTGC	TCACTGAAGGACTCTGTGACAA	10	ttaatattat	2	0.375		2	0.375			1	0
sli1044	ch08	3614176	TGGTCATCCATTTGACCACA	TGTGCAATTGACTTTGGAGG	16	taatttacaacaaaaa	1	0		1	0			1	0
sli1046	ch08	4066827	GCACAAATTGGAAACCATGA	GGATCGCAAATGCAACAATA	14	atgaaacttcagat	2	0.429688		1	0			1	0
sli1047	ch08	4309826	CCTGCATGTCTCCAAAGGTT	TGGTGGGAGTTGTGTTCTTT	9	ttcacgaac	2	0.492188		2	0			2	0
sli1048	ch08	4503202	ACATCCCGAGATTCTGTTGG	TTTCCGTCTTTCCAAAGTGC	5	aaggc	2	0.117188		1	0			1	0
sli1049	ch08	4717684	GCGGTGACGATGTTACACAC	GTTATGTCCGCAGGCTTCAT	5	tcggg	2	0.5		1	0			1	0
sli1050	ch08	5294304	TGCCATGTAGGAATCATGTG	ATACCGTAGGGGCAAAAAGG	6	atatat	2	0.21875		1	0			1	0
sli1051	ch08	5433711	CAAAGAAGATCGGACAAAGCA	TCGAAGACGATGCATTAGAGTC	6	atgact	1	0		1	0			1	0
sli1052	ch08	5696436	TAGACGCATCCCAAGGTTTC	TCGAGGCATCTTCCTGTCTT	15	cgttgctactttggc	1	0		2	0			2	0
sli1053	ch08	5836657	AAAAGGACAAGGTAGGGGTGA	ACAATTCTTGGCACCGAAGT	13	taccctgcaacat	1	0		2	0			2	0.095
sli1054	ch08	6277500	GCAAAACAACTTTTCACACACC	TGAGGCGAATCAATGAAGAA	10	tataagaaca	2	0.21875		2	0.375			1	0
sli1055	ch08	6476000	TGGTCACGTGTCAAAAATGG	TTGAACTTTCAGAAAAGGGCTC	15	cataaatgagtcaaa	2	0.46875		1	0			1	0
sli1057	ch08	7196756	GACAAGCCCTTTCGTACCAT	TGAAGTATGTGTCGTGTCCCA	8	caaagtct	1	0		1	0			1	0
sli1058	ch08	7616108	AAAGCTGGATCCAAATGCAC	CGGGCTTAAGATTGCAGTAAA	12	tcaaactaagac	2	0.21875		1	0			1	0
sli1060	ch08	8170805	GTTCACCGACCTGTCTCGTT	GGGTAATGGACAAGGCAAGA	5	acttg	2	0.304688		1	0			1	0
sli1061	ch08	8202759	TGAGACGAGACTTCGATTCCT	GCTCATCCCCATATCAATGC	29	gcaatccctcttttaagagaaccttttca	1	0		1	0			1	0
sli1065	ch08	9398378	CCGCAACAACATTTGTCAAT	TTTGATCACTGAAGGGTGCT	13	aacgcgcagttgg	2	0.21875		1	0			1	0
sli1066	ch08	9563757	TGGGTTGCCCTTGGTAGTAG	CCATGAGAGCTTGACATGGA	4	tgag	2	0.21875		1	0			1	0
sli1067	ch08	9728326	GGAGGGCATGTTGACATTTT	AAGGAACGTGAGACTAAGATTGC	43	ttaataatagctatttttcaagcattttgattccactccatct	2	0.21875		1	0			1	0
sli1068	ch08	9982194	CACATGCTTGCCAAAGTCTC	GAGACCGGAACTCCATGAAA	6	aggctt	2	0.21875		1	0			2	0.32
sli1069	ch08	10281455	GCCAAATATACAGAGTCAAGGCA	TGAATCCAGAATTTTCCCCA	10	ttcgaccctc	2	0.21875		1	0			1	0
sli1070	ch08	10321343	TTGTATGCCGACCATTGAAA	TTTGCATTTCACCCATCCTT	12	cacatgataagc	2	0.117188		1	0			1	0
sli1071	ch08	10666433	CTTGCATGAGTGTACCTTCCA	CCCAAACAAAGGTCAAAACG	4	ttag	2	0.21875		1	0			1	0
sli1072	ch08	10755566	TTCCAAAGGAAGGTGTTTGG	GACGTTAGACAAATCTTAGGCGA	17	tccgactgaattcattt	3	0.40625		1	0			1	0
sli1074	ch08	11170588	TTGTTGTAAGGCCTAAGTGGC	GATTCCTCGCAATAAGAAGCA	10	tatatatata	2	0.21875		1	0			1	0
sli1075	ch08	11313787	CGCTAACTTCTCGGCATTGT	ATGAACACAGAGGCCTGGAG	6	ggaatg	2	0.5		1	0			1	0
sli1076	ch08	11672963	TGGTGGTGGTGTTATGTGCT	GCACAACAGGCTTTGAAGGT	8	tcattagt	1	0		1	0			1	0
sli1077	ch08	11836651	TGTGGGATCCTAGAGGATAATTC	CAATGGAAAGAATAAAGCCCG	6	atgatt	2	0.21875		1	0			1	0
sli1078	ch08	12085694	TTTGAAGTTTGGAGCTTCCC	CAACAAAATCGGCCATAGGT	4	atac	2	0.21875		1	0			1	0
sli1079	ch08	12298065	ACCCAAAAGACCCCTCACTT	GAGGCACAAAAGTTTCCTCG	9	ggttaaaat	2	0.117188		2	0			2	0
sli1080	ch08	12514111	CCCAGCCCCATTTTTACATA	CACCAACAATCAATTCCAGG	15	tagtggactctttga	2	0.304688		1	0			1	0
sli1081	ch08	12830741	TGATGAGTCGACAAATCGGA	TGGACTGAGCAATCTTTAGGC	8	agaaaaaa	2	0.304688		1	0			1	0
sli1083	ch08	13943633	GGAAAAGGGAGAAAATGGGA	GGTATGGTCTTCTTGAATGTGC	13	attttacttttag	4	0.550781		4	0.375			3	0
sli1084	ch08	14395017	AGTTGGGAGCGACTAGAGCA	TCAGACTTGTCCAGCGATTG	13	gtttctatagcat	2	0.21875		1	0			1	0
sli1085	ch08	14685982	ACCTCGCTCATATCTTTCGC	GGAATCTTGGCCAGGTGATA	14	cttaatgtcatgac	2	0.46875		1	0			1	0
sli1086	ch08	14808093	CAAGCATCAAGTAAGGGACACA	GGTTGATTCATGGTTGCTCC	9	cattataac	1	0		1	0			1	0
sli1087	ch08	15009047	CACCCAGGGGAAAAACCTAT	CGCGGAGCTATCCATCTAAC	15	aacttccgacataaa	1	0		1	0			1	0
sli1088	ch08	15250733	TCCCCTAAAAAGTATCGATGG	TCTTTAACCATTCCCCGGAT	36	cctgtaaattcctaggaatttgacaggtcatgttaa	2	0.21875		1	0			1	0
sli1089	ch08	15521094	CAATTTGCCTTCAGGGCTAT	CAATTGTGTGAACCCTGGTCT	11	acacatatata	2	0.21875		1	0			1	0
sli1090	ch08	15765637	ATACCGGTTCAGGTGGACAA	AAACATAAAGGCGTCTTGCG	4	tctc	2	0.21875		1	0			1	0
sli1091	ch08	16044506	TGAGTTCCCTTGAACTTCCC	TCTCAACATCACCTCCCTCC	4	gagt	2	0.21875		1	0			1	0
sli1092	ch08	16272920	CCATGTGTCAAACCTAGGCA	GGCCGATTTTCACATGTCTT	26	aaccatcaagaatagttcgatagaaa	2	0.21875		1	0			1	0
sli1094	ch08	16775328	TCGTGCTGGTGCAATTTCTA	TTTGCCACCTGGTTTTCAGT	6	tttttt	2	0.21875		1	0			1	0
sli1096	ch08	17152524	TCTTGTCGAACTCCTTTCCC	TGCCGGACAACATAGTATCA	5	agaag	2	0.21875		1	0			1	0
sli1097	ch08	17458175	ACTTTTTAAACGACGGCCAC	CGGGGAGTCGATGATTCTTA	5	cggac	1	0		1	0			1	0
sli1098	ch08	17729283	TGGGTATTTGCTCCATCCTT	TTTATCCGCGGTTCTCATTC	4	atcg	2	0.21875		1	0			1	0
sli1099	ch08	18433889	TAGATGAGTGGTGCCCCTTC	GGGGCAAACACAGTTTATGG	14	tttgcacaagcgga	1	0		2	0			2	0
sli1100	ch08	18609462	AACCAAAAACCCCTCTCTCAA	CACAAAAGACTCCTTGAACGG	15	aaaaactctctcaag	2	0.21875		1	0			1	0
sli1101a	ch08	18974775	CAAGAACGACGGGAAACAAC	GCAACGAACGGAAGAAAAAG	12	atgaaaccttga	2	0.117188		2	0.375			2	0.42
sli1102	ch08	19188311	TTGAACGTGTGCATTGTCTC	CCAAATATCCACCAATGCAA	11	ctttcgtatat	2	0.21875		1	0			1	0
sli1103	ch08	19309700	GGCAATTGAAGCTTCTCGAC	CCTAAGGGCCCTGATAGACA	21	gacataacattaatgtttgat	1	0		1	0			1	0
sli1104	ch08	19748633	GATGTCCCTTTGACGGGTTA	ACTCCATCACCATCCTCCAC	7	tgccaag	2	0.21875		1	0			1	0
sli1105	ch08	19903361	TGGTAAGGCCTTGATGATTG	CACCTCACAAACCATAGACAGG	17	tttatatgaattatact	2	0.21875		1	0			1	0
sli1108	ch08	21123608	AAGGTACACGACCCTTAACACA	TTGGGCTAGTCCCATTCTTC	18	ttaggacatccttggaca	2	0.21875		1	0			1	0
sli1109	ch08	21389945	GGGGTGTATCGGAAACATTCT	TGGCTTCTTCGAGGCTAAAA	8	tgccttct	2	0.21875		1	0			1	0
sli1110	ch08	21503372	AGGCTACGCGTTTTGCTAGA	GACCAACGTTAGAACTCGCC	23	aatgttgataattcttttcctat	2	0.21875		1	0			1	0
sli1111	ch08	21818838	GTACTCACACCAATGGCACG	ATATCGACAGTCTCGTCCCC	12	tagacttcacta	2	0.21875		1	0			1	0
sli1113	ch08	22259981	CCCCTTAGGAGAAAACCTGC	TGCTCGCTTAGGATTTAGCC	19	cactgtttagcttttcttg	2	0.5		1	0			1	0
sli1114	ch08	22440562	CCCTTCATTCAATCCAACTCA	CCACTTGAATGGTGAAGATCC	17	tcatagtcatgtgtaat	2	0.304688		1	0			1	0
sli1115	ch08	22683757	TACATCCCATCGAAAGGACC	AGAACCAAAATGTGCAAGGG	11	agtgtttacta	2	0.21875		2	0			2	0
sli1116	ch08	22824695	TCTCAAGGCAGTTCACAAGC	GCATCTGTGCAGTATGTGGA	20	gtcaatgtatttttgaaaaa	2	0.117188		2	0			2	0
sli1118	ch08	23268675	TGGCACACGAATAAGCTGTT	TCCGTGTACGATCTGATTGC	29	cgtacataacaatgctatgccaataaaat	2	0.21875		1	0			1	0
sli1121	ch08	24179838	CATGGTTGCACCTTGCTCTA	ATCACGTCCCCAATCAACAT	10	ggacttcacc	2	0.21875		1	0			1	0
sli1122	ch08	24398523	CACAAGTCAATCGTGCAACC	TGGGAATAATCGTCATGCCT	27	actaagtgaatagatgtgggtatgata	1	0		1	0			1	0
sli1123	ch08	24502968	TTCGCCACATTGTTTCATGT	AGATGCAATGGAAGCAAACC	5	tcgat	2	0.21875		1	0			1	0
sli1124	ch08	24759089	CTACAATGGACGCATGTGCT	CGCGTTCTTGGATATATGGG	7	aagcgaa	2	0.21875		1	0			1	0
sli1126	ch08	25159979	TGGTTGTGCATAAGGCTTTTC	CGAAAATCTCAACCTTCGGA	6	tattta	2	0.375		1	0			1	0
sli1127	ch08	25698047	CCACGAAAATATCTTGTTTCCC	AGTGATAAATTGCACCGTCACT	24	gaaaatgatgtgtcgctaactatt	3	0.40625		1	0			1	0
sli1128	ch08	25844700	GGGCACACACTGAACATGAC	ATTATTGGGATCCCTCCTGG	7	ctactat	2	0.21875		1	0			1	0
sli1129	ch08	26073947	GAACTGATGCAACATGCAAGA	TGTTCACAAGCATGACGAGA	5	acgta	2	0.21875		1	0			1	0
sli1130	ch08	26488175	AGTCTTTTCCCATGGTGTCG	ATCGAGGAGCTCTTGGGTTT	4	tata	2	0.21875		1	0			1	0
sli1131	ch08	26782157	AGAAAGGCTAATTCGTGCCA	GGCCATGTCATCGATTTGTT	8	ttattttt	2	0.21875		1	0			1	0
sli1132	ch08	26927492	CAAAAATCCAAGACGTGCCT	CACCATTTTTCGACCCCTAA	9	gtgtcataa	2	0.21875		1	0			1	0
sli1133	ch08	27120692	ATCGGGTTGATCTTGACCTG	TAATCGGGTCAAATTGGGTG	15	gttgggctcaaatgg	2	0.5		1	0			1	0
sli1134	ch08	27337372	TTTAATGGCACCTTTCGGTT	TGGGCGAATGGATAAAAGAG	4	atga	2	0.21875		1	0			1	0
sli1135	ch08	27617190	GACAGTTTATCGCGATTTGTGA	CCTCCATGTGTGTTAGAATGTTG	27	atatatatatatatatatatatatata	4	0.71875		2	0.375			1	0
sli1136	ch08	27806915	GCCGTCAATTGCATCTGTAG	CGAGTTTGTCTCCATTGGGT	4	gcaa	2	0.21875		1	0			1	0
sli1137	ch08	27913854	ATCTTCATAGCCCACATCGC	TTACGGATTGACCGAGAAGG	7	gagtatc	1	0		1	0			1	0
sli1138	ch08	28688786	TGCACATCGTTTACGTCTGA	ATTTGCCAAGAGGGACATTG	27	agaatgcatgacctttctagtaaatta	1	0		1	0			1	0
sli1139	ch08	29691656	AGAGGTTGACACACCAACCA	AGTATTTGTGAGCGTCGGGT	6	ctcata	2	0.21875		1	0			1	0
sli1140	ch08	30005854	TCAACTTGTCCACAACCACC	CAGCACGTGAAAGCCAAATA	13	actacaaagtcca	2	0.21875		1	0			1	0
sli1141	ch08	30385912	CCCTACAGCTAAATCAACCCA	TTGGAAGTGGGTGTTGAAGA	8	atgatcac	2	0.21875		1	0			1	0
sli1142	ch08	30458362	CCTTAAGGTCCTTTGCTTCAA	TTGCTTGGGAGAACCAATTC	5	actta	2	0.375		1	0			1	0
sli1143	ch08	30706032	AAGTGGTAAACCCAAATGACC	TGCATTATCGTCTCCAATCTCA	6	ttcaaa	2	0.21875		1	0			1	0
sli1145	ch08	31250968	ATCTTTGGCATGGTGAGGAG	CTCACCGAGTGGTGTTCTCA	5	aagtg	2	0.21875		1	0			1	0
sli1146	ch08	31471959	TTTTAGACGGTTTTGGGCAG	TGTTCCAGCAAACATACCCA	14	ttccccgttgcatg	2	0		2	0.375			2	0.095
sli1147	ch08	31663632	GAGTATGCCTCGTTGACCCT	GGGACACGAGTCTACCAAAA	5	cgata	2	0.117188		2	0			2	0
sli1148	ch08	32019498	ATGTTGGCTCATTTGGGTGT	TTTGTACTTCACCGCAACCA	8	tagaagat	2	0.21875		1	0			1	0
sli1149	ch08	32299983	TGAAGGATATGACATGGCGA	GTATGGGCATGCAAAAGGAC	4	ttaa	2	0.21875		1	0			1	0
sli1150	ch08	32428528	TTAGAAGGCAAGCTTGGGAA	TACGGACAAGGCCCTTTACA	10	tgttaagact	4	0.21875		3	0			3	0
sli1151	ch08	32610547	GCGGACACAATTCAGACTCA	ATTGTCCGGTAACAAGTCCG	20	taacttctctagaagttatg	2	0.21875		1	0			1	0
sli1152	ch08	32975906	CGTCTCTTAGCTGGAGCGTT	GGAACTCTTGGGGATCTTCC	10	tgaatcctcc	1	0		1	0			1	0
sli1153	ch08	33103547	CACCATGGCTTGAACATGAG	ATGGATAATAAGGGGGCCAG	21	cttgtggaggcacttggttgt	1	0		1	0			1	0
sli1154	ch08	33306927	TCCACTTTTTCACCTGCACA	AAAGGGGGTTGCCTAGTGAT	4	catt	2	0.21875		1	0			1	0
sli1156	ch08	34119795	TTTCCGAGTGGTCGAATACC	TGGAGGTCAAACATCCATGA	6	tttaaa	2	0.21875		1	0			1	0
sli1157	ch08	34349973	AAAATGTTCAAAGCCCATCG	AAGGTTATTGGAAGCAAGAGG	12	taagtgtaagaa	2	0.21875		1	0			1	0
sli1158	ch08	34506943	TGCTGATTGGAGACTTAGCG	CCAAAATTGAGGGCATTCTC	9	aggccttag	1	0		1	0			1	0
sli1159	ch08	34728161	TAAGGGTTCAACATGGGAGG	AAACATGGACCTAATTATGAAAACAA	14	tatttactcattga	1	0		2	0.21875			1	0
sli1160	ch08	34907289	GGGCCCAAGTATGTAAATATGC	TCCACGTATAATGTCGAAGCA	10	atttgactta	2	0.21875		1	0			1	0
sli1162	ch08	35308037	CCTTGACGTCTTTTCTTGCC	TGTATGGGAACACGGTTGAA	10	aaaattatca	2	0.5		1	0			1	0
sli1163	ch08	35519042	TGAATGACGTGAATAGTGCTCA	TGCAAGTGTGCAACTGTCAT	18	aatgaatgaacatctaca	2	0.304688		1	0			1	0
sli1164	ch08	35714071	ACAGAGCACCCCATGGATAA	CGGTATTCCTCCCAAATGAA	12	tcgttataaaaa	2	0.117188		2	0			2	0
sli1166	ch08	36156938	AGTTGTGGTTCTTGGCCAGT	GGAATCCACGCAGAACTCAT	11	gaccgtctgaa	2	0.21875		1	0			1	0
sli1167	ch08	36345037	TTGAGGGTTTCCACTTCCAA	AGGTTTTCATGACCTTTGGC	14	acctcaagaataat	2	0.21875		1	0			1	0
sli1168	ch08	36517661	GGCTTACTTTCGCTCTGGTG	ATCATCATGGCCGCTAACTC	9	aggagtttg	1	0		2	0			2	0
sli1169	ch08	37093549	CAGCAGGTCTGCAATTTTGA	CGTGGCCAAAAAGTGTATCC	7	agaagaa	3	0.40625		1	0			1	0
sli1170	ch08	37249842	TTCTCTTCTCTTTCGGGGAA	GCTTCGTACCAATTGAGGGA	24	cattcaataggaatcgatccttct	2	0.375		1	0			1	0
sli1171	ch08	37483461	CCATAGACATTCTTCGGCCT	GTCTTTCCGACGGTAGTTGG	6	cataag	2	0.21875		1	0			1	0
sli64	ch08	37586551	TTCCAGCCATCAAAACCTTC	CCCTAATCCTAACCCTAACCCTT	61	ttgagttttcgtaatttggattttggaattttttttaaaaaatagtatttagtgtttaggg	1	0		1	0			1	0
sli1172	ch08	37628996	TGGCTTCGGATTTTGAGTTC	CCCCATATCCAAAACCACAA	6	agggtt	2	0.46875		1	0			1	0
sli1173	ch08	37871132	CACTCTAACCCTTATCCTAACCCT	GCTTGGGGTTTTGGGTTAAT	7	cctaaac	2	0.21875		1	0			1	0
sli1174	ch08	38046101	ATCGTCGTACGTTGCCTACC	GGCCGTGTCTGATATTGGTT	11	tgcacctattg	2	0.117188		2	0			2	0
sli1175	ch08	38306167	TGGAAGGGAACCAACATAGG	AGGTGCCTTCTCCTTGATGT	4	taca	3	0.226562		1	0			1	0
sli1176	ch08	38560501	TGTTGAAGTCGCAAGCCTTA	CCTTCAATGGCGAAAAGAAG	6	aggtta	2	0.21875		1	0			1	0
sli1178	ch08	39155675	ACCGCGCTGACATAATTTTC	TGATTGTTAAATCCGCTCCA	8	ggcgccaa	2	0.21875		1	0			2	0.18
sli1179	ch08	39322497	AAGACCATCTCCCCCATGTT	AGTGGTGACCAATAGGGCTG	8	ctttcctt	2	0.375		1	0			1	0
sli1180	ch08	39639702	CATTGTGGGTAAGGCTTGGT	AAATCACCGTGCTCACCTTC	11	gatgttttcat	2	0.21875		1	0			1	0
sli1181	ch08	39955752	TCTTTACTCGATCCCGTTCAA	CCATCAGAAATTTTGTAGCACG	8	caaattca	2	0.375		1	0			1	0
sli1182	ch08	40002890	CATCGTGCCCAGGTAAGTTT	TTGGGTCGGGTTTATGGTTA	19	acacctttgatggaccgtc	2	0.21875		1	0			1	0
sli1183	ch08	40630301	GTGGTCCCCATGAACCTAAA	GCAACACCCTTAATTTGGGA	5	aacaa	3	0.34375		1	0			1	0
sli1184	ch08	40848089	CCTAAGGCCCCAATTCATTC	GAACCTCTTGGGGAAAGGAG	11	aaactctctca	1	0		1	0			1	0
sli1185	ch08	41213283	AAACAAGTTCAAATCCCCCA	TTCATTTTGTGCCGCTGTAG	19	ctactacaaagacactcat	2	0.21875		1	0			1	0
sli1186	ch08	41489162	CCTCATGTTGCTCGAGTTGA	AGGGATTAGGCCCCAAAATA	13	cccctcccgcccc	3	0.53125		1	0			1	0
sli1187	ch08	41697643	CGGGATCGAGTGTTACATCC	GCCACACTCATCCGAGAAAT	8	attgaaat	2	0.21875		1	0			1	0
sli1188	ch08	41896598	AATGTAATGACCCTGGCCCT	CACCCTCAACTCATGGCTTT	6	actcgt	2	0.21875		2	0			2	0.32
sli1189	ch08	42018830	TGGAGATGTGGTTTGTGGAA	TTACACTACTTTCTGGTTGTCGG	8	tgtcatag	2	0.21875		1	0			1	0
sli1191	ch08	42431138	CCATTTTTCAATCCGGAGAA	AACCATGATCCCAATACCCA	11	gggtgattacc	2	0.21875		1	0			1	0
sli1192	ch08	42743363	TCTAAGAAAGGCAAGGAAGCA	AGCCATCGTCATCATCAACA	76	aagcctcaattgagaacctcataaaccaattgttcaaatcactcgtattcagactcaaacgtcttacaatactttg	2	0.117188		1	0			1	0
sli1193	ch08	42941186	TGCTAGCTAAAACCCCGTGT	GTGGCAGATGCGTTGAGTAA	4	ttac	2	0.21875		1	0			1	0
sli1196	ch08	43828573	TCGCCGTTCACATTCACTTA	AATCTTATGGCAGGTCGGTG	10	gtcaatttca	2	0.21875		1	0			1	0
sli1197	ch08	44068451	TATTTCATTTCCCTCTGCGG	CCCCAAACCATTCACTTTGT	4	atca	2	0.21875		1	0			1	0
sli1198	ch08	44366758	TTCGAACCCAAACCTTTCTG	GGTATTGAGACGGCATGGAG	17	gtaaggactcctagaac	1	0		1	0			1	0
sli1199	ch08	44513283	AATTTTGGTAAGGGAACCCG	AATAAAAAGGGGATGTGGGG	16	tatttattttattttt	2	0		3	0			3	0
sli1200	ch08	44703947	GTGCCAAGTGCTTCCCTAAA	GTTGAGAACATCCGGAAGGA	20	gccctaaatctgatctctaa	2	0.21875		1	0			1	0
sli1201	ch08	44915138	CATGAAATGGTCTTGGCCTT	GATAGCTTGAGATGGGGGAA	36	gatatgagagtattaatactccatactaggctacct	2	0.304688		1	0			1	0
sli1202	ch08	45107614	TGATAACCCGATCTGAGGCT	ATGGGGTGCACCAGTATTGT	23	tctttgagaaatggatagcacca	2	0.21875		1	0			1	0
sli1204	ch08	45718848	GATGGTGGTGGCAGAAGAAT	CATTGCCACACACTACCACC	9	gttgttggt	2	0.21875		1	0			1	0
sli1205	ch08	45936277	AGTCGGGGTCAAATTTGTTG	AAGGTCCCATAGCCTCTCAAA	4	cttg	2	0.21875		1	0			1	0
sli1206	ch08	46378843	CGCACCAGATCCACATAAGA	ATCAAGTAGTGTGGGGCCTG	8	ttataagt	1	0		1	0			1	0
sli1207	ch08	46491603	CAGGAAACTGCTTTCTTCTTGG	GGGAAGCAACTTTGAGATGG	20	tacacaaagtactttttgtt	1	0		1	0			1	0
sli1209	ch08	46969368	CGGACAAACACAACATTCGT	TCGCAATTCAAGATTGACCA	7	cactact	2	0.21875		1	0			1	0
sli1210	ch08	47242775	GATTTCCCCGTTTCCCTAAA	GGTTGACTGGCGATTTGACT	7	ataaata	2	0.21875		1	0			1	0
sli1211	ch08	47403891	CTGGCATCTTCGTAACTCAGG	TGTAAAAACCCCTGCTGGTC	4	tcta	2	0.46875		1	0			1	0
sli1215	ch08	48690357	ATTGGCTCGTGGACGAATTA	TGTGTGTGATGTTTATGGCTCA	14	ctctcacacacaca	2	0.46875		1	0			1	0
sli1217	ch08	49119904	TCGAGGAACCCGACTAAAAA	TCGGGTTGTATATTTTGGAGC	6	gtaatg	2	0.429688		1	0			1	0
sli1218	ch08	49359237	CCTTTGGCTGAAGGGATACA	AACGAGCCGTAGGAAGGACT	12	tccgttggttaa	1	0		1	0			1	0
sli1219	ch08	49665884	GACCCATGCAGACGGATTTA	TCCGGGGTAAAACTCGAATA	30	ataaaataagtatttttgttatttgattaa	2	0.492188		1	0			1	0
sli1220	ch08	50002285	GCAGCCGAACTTTACTGGTC	GCTTCATGACCGAACCACTT	23	aaagtgggcgattcatcttaggt	2	0.21875		1	0			1	0
sli1221	ch08	50310571	CAACTTCAAACGGCCAAACT	GGAAAAGACCAAACTGCCCT	12	tcagttatgccc	2	0.117188		2	0			2	0
sli1222	ch08	50570083	GCATTTCATGGAATACCGGA	TTTGAGGTGGATGAGTGGGT	7	tcccccc	2	0.21875		1	0			1	0
sli1223	ch08	50918735	TCCCCGATAAGAAAGCAAGA	CTTCATCTTCCTCGTCGTCA	32	agaatcaaaatgtcccaaagatacattcatgc	2	0.117188		1	0			2	0.18
sli1225	ch08	51428866	CATCAAGAAGATGCAGCGAG	GGGCAGAAAGAAACCGAAG	10	ataaaccatg	2	0.375		1	0			1	0
sli1226	ch08	51525841	ACGTGCACCCGTTAACTTTC	TTTGCTTCTACCAATTGCCG	6	aaaaag	3	0.59375		2	0.375			1	0
sli1227	ch08	51716113	TCCCACCATTTCCCAAATAA	CTTTGGTAGTTGATGCGGATT	16	aaagaaaaaagaaaaa	2	0.46875		1	0			1	0
sli1229	ch08	52213057	TGGTGCTTTTCCTTGTGAGA	TGGTGATAGAAGGGCTTGGA	4	gaat	1	0		1	0			1	0
sli1231	ch08	52631487	TGGGCTAAATTTGGACGAGA	TGACTTTGGCTAAATCCTTGG	24	aaggggttactcaaatatatattt	2	0.5		2	0.5			1	0
sli1232	ch08	52881033	TCATCCGCTTTACAGAGGTAGT	CCAAAAGTTGGCACAAATGA	20	caaatttttttacaataaag	2	0.375		1	0			1	0
sli1233	ch08	53013630	CGATCCTTACTTCCAAACCAA	TGAGAGAGATGTATCCAAAAGAGG	10	ttctgttaag	2	0.492188		1	0			1	0
sli1234	ch08	53202164	CGCCAACGGTACATCTTTTT	ACAAGATCGACAATGCCCTT	19	tgtgattttttagttcaaa	2	0.117188		1	0			1	0
sli52	ch08	53222374	GTGTTTGTGCTAGCAGGGGT	CAAACTTCTTCTCCGCATGA	10	agcatgcatg	1	0		1	0			2	0.42
sli1235	ch08	53466541	TGCTCTTGAAAATGCACTCA	CAAACAAGAGGCTACGACAACA	4	ctag	1	0		1	0			1	0
sli1237	ch08	53879239	CCGCAAGTCTTGGATTTGTT	TCACATAAAATGGGACAGAGG	15	cttttacaatttgct	2	0.117188		2	0.375			1	0
sli1238	ch08	54044144	TGTGTGGACTTATGCTTGGC	GGTTGAGCCTTTGGAGATGA	10	aacttgacct	1	0.21875		2	0.375			1	0
sli1239	ch08	54243305	TGCTATGTCATGTGGTAGAATGTG	GTAACGGGGTTATCGTAGTATCA	21	tgccgaaagagagtgcatacc	3	0.65625		1	0			1	0
sli1240	ch08	54438463	AGCTGGGTTAGATTCCCTCG	CTGGAACGAGTGGTGTTCCT	5	gtttt	2	0.375		1	0			2	0.18
sli1241	ch08	54619046	TTGTGGTGGGGGATAGGATA	AGGATGAAGGGAAGGCTCAT	9	tgacgtcat	1	0		1	0			1	0
sli1242	ch08	54951353	GTGCACCAACCACCCTTTTA	CGCACAGGGAAAAAGTTCAT	18	atatttatatatttttca	1	0		1	0			1	0
sli1243	ch08	55222786	GTGGATTTATTCCGCAACCA	GGTCCAATCCCCAGGTAAAT	16	ctacatgtacagttac	2	0.46875		1	0			1	0
sli1244	ch08	55352207	TCAATTTATATACGCCACCCC	AAAATGCTGAGAAAGACGGC	7	acctacg	1	0		1	0			1	0
sli1245	ch08	55723785	ATGGGTTTACATCCCCGTTT	CCTTTCAAGATTCAGGTGGC	12	ttggacaattct	2	0.21875		1	0			1	0
sli1246	ch08	55824815	GCCATTCTCTTGAAGCCAGA	TCTGGTTGCTTTCTGAAGCC	5	actga	2	0.375		1	0			1	0
sli1247	ch08	56016424	CAAGTCCCAAATCCTCCAAA	ATGAAGGTGTGAAGGCGAAG	6	actact	1	0		1	0			1	0
sli1248	ch08	56275147	TCAGTCCGTTCATCTTTCACTT	TCCCAAAACTTAATAGGGCTGA	10	tataaattat	2	0.21875		1	0			1	0
sli1249	ch08	56449093	AAAATGACACATCCTTGCCC	CGAACGTTACATAGGATAGGTGG	9	acatcaagt	2	0.46875		1	0			1	0
sli1250b	ch08	56679833	TTTTTCATTGGTTTCCCACC	CATGAGAAAGCGACAAGCAA	13	gtcccaccactgc	2	0.375		1	0			1	0
sli1252	ch08	57025991	AACCCGCAAGGAAACTATCA	CGATTCAACGCAAAGTCAGA	21	cttatttcattagataaaaca	2	0.492188		1	0			1	0
sli31	ch08	57160454	ATCACTATCTCGCGGAGCTG	AAAAGCCTCACAGCACAGGT	9	attcgaaat	2	0.21875		1	0			1	0
sli1254	ch08	57403458	TTGATTGGGCTCTCCTGAAT	AGCTCTTGTGCGAACCAAAT	29	actactacgtttcctcgaattggaatttg	1	0		1	0			1	0
sli1255	ch08	57631467	ACTCGCCACTCTTCCAGAAA	GAGATGGGCGTGTGAGATTT	25	tctcactttgtacaaaaatgcaaat	2	0.117188		1	0			1	0
sli1256	ch08	57808731	CGTGAATCATGGTTGAGTCAGT	GCTCAACGACTATTTATGGCATC	21	aatccttgattttaactatat	2	0.117188		1	0			1	0
sli1257	ch08	58111890	TCTCCAAGGGGTAAGTTCACA	ATTATTTGGGGGCGGATCTA	11	taaagttcata	3	0.460938		1	0			1	0
sli1258	ch08	58307392	CTCGATTTTGACCGTCGAGT	AATCAACGACTCCCGTTGTC	10	cgggtcgggt	1	0		1	0			1	0
sli1259	ch08	58502133	CGCTTAGCTGAGAACTGCAA	GTAAATTGGCGCGAGGAGTA	32	ccctcatcgtttctcctaaagctaacaatcct	1	0		1	0			1	0
sli1260	ch08	58801960	TGTCAATGGATCGTGTTCGT	GAAAATGTCGCCCCTCAATA	10	tttgtttttc	1	0		1	0			1	0
sli1262	ch08	59209338	AGATCATAAGGCCAGCTCCA	CTGCCCTGTTGGATCCTCTA	14	ttgtacctatgaag	1	0		1	0			1	0
sli1263	ch08	59418643	TCAGGAGAGCTTTTCTCGGA	GCAAGCAGGCTTTTTCTTTG	4	gaga	2	0.21875		1	0			1	0
sli1264	ch08	59652519	ACCTGCGATTCATGGGTAAG	GCTGAGGAATGTCCAAAACG	4	aatt	3	0.46875		1	0			1	0
sli1266	ch08	60058662	TCTGGCAGAAGAATGTGTGC	GAGTTGGGATAGCCACCAGA	18	gagaatttagaccttaca	2	0.21875		1	0			1	0
sli1267	ch08	60222978	TACCAAGCCCCTTTTCCTTT	TTAACAAATGGCGTCTGCAC	6	caacgc	2	0.21875		1	0			1	0
sli1268	ch08	60420660	TGGCATTGGTTGTGAACATT	AGTGTGTCGTCTATGGATTCACT	4	atat	4	0.664062		1	0			1	0
sli1270	ch08	60853162	CCCCCAAGATAATGACCCTT	GTAGTGGGGCTTTGGGAAGT	6	tcatca	1	0		2	0.375			1	0
sli1271	ch08	61000057	TGATGGTCTACCAAAAATGCTG	TCGGAGATCGATTTTCCTTC	10	cgatatacgt	2	0.492188		1	0			1	0
sli1272	ch08	61234349	AGCAGCATTGTTCATAGGCA	GCACCAAATAACAAACAAGCC	5	ttttt	2	0.21875		1	0			1	0
sli1273	ch08	61403669	TGGAGGAAAACAAAAGTGTGAG	GGAATTCATGGATAGTGGTTGA	7	tcatttt	1	0		1	0			1	0
sli1274	ch09	38179	ATGTTTTGCCCGTTTGAGTC	CACGTGCATGACGTAGATGTT	13	gtccattgaatac	1	0		1	0			2	0.48
sli1275	ch09	408661	ACATTCAAGGTGCATTTCGT	GCGCCATTGCCAAGATATTA	13	gctgggtataaag	2	0.21875		1	0			2	0.42
sli1276	ch09	602546	GTTGCTGCTGAATCTGGTGA	CGCCTCAATTCCAAACAAGT	9	tgttttttt	2	0.5		1	0			2	0.18
sli1278	ch09	1062599	TCGAGATGTAAGTCCAGCCA	TCAAGTGTTTGCCTCATCCA	18	gttggtgtactagaacga	1	0		2	0			2	0
sli1279	ch09	1226765	AAAGAAGGGTTGAAGAGACTACC	TTATCCATGAACATCGCAGC	36	gtccataactccagcccaataggggattatggtcta	2	0.21875		1	0			2	0.5
sli34	ch09	1306039	GGAACAACAATCTCCATCCAA	GGTCAGATTTGCATACTCGCT	5	taaag	2	0.375		1	0			1	0
sli1280	ch09	1449530	AAGTTGGTGTGTGTGTGTTGG	TCCTTGCATCGGATGTGATA	9	gtggggggg	2	0.375		1	0			1	0
sli1282	ch09	1822251	AAAGGAGGAGGGTCGTTGTT	AACCCCTCTTCATTTGCCAT	12	cagataaaggag	4	0.693878		1	0			1	0
sli1283	ch09	2048626	TTCTCACCTTGATGTTCGGA	GAAGTGTTGACCCCATTGGT	5	cccca	2	0.375		1	0			1	0
sli1284	ch09	2210487	ACGAGTTCATGGGGTTCTTG	TCTGCTGCTGCTGCTCTTTA	17	actattggtgaactaga	2	0.46875		1	0			1	0
sli1285	ch09	2445083	CGTTGGTTGAGGAAATGGTT	GCAGCTGAATAACATGCACAG	23	ctagttttttagattaaatcatg	1	0		2	0.375			2	0.375
sli1286	ch09	2602414	GATTGTAACGGCTTAGCCCA	TTATTGTGACGCCCCATCTT	11	tgcttatttat	2	0.117188		2	0.375			1	0
sli1287	ch09	2844634	GCAAAAAGCAAAGACCCAAT	TGTGCACTCCCAAAATTGAA	27	aaaacatagtgttttcttaaaggcata	2	0.304688		2	0.375			1	0
sli1288	ch09	3019912	ATCGTAGTTTCCCGGTGATG	GACAAGGATTCTATCCATCCCA	13	aaaaggagattca	1	0		2	0.375			1	0
sli1289	ch09	3239854	ATGTCTTGTCCACATGCTGC	CCTATCGTCACTAAAGCCACC	10	acatgtaatt	2	0.5		1	0			1	0
sli1290	ch09	3428268	TGACTATTACTCGTGAACGGAGA	TTATTTTTGGGCTGAATGGG	7	gccattt	1	0		2	0.375			1	0
sli1291	ch09	3610289	GCCCTTCCGACAAGAACAGT	AACCATCTCCGTGCATGACT	7	ctaaagc	2	0.375		1	0			1	0
sli1292	ch09	3911893	AACCATGGCGTCACAAACTT	TCTCCATTTGCACCTTTAGTCA	27	atttatgttgtgaaagagtacgaaaaa	1	0		1	0			1	0
sli1293	ch09	4111408	TGTTCACGAGGCTCTGATTC	GGGATTCAAATGATTGTGCC	11	ctatttgattg	2	0.46875		1	0			1	0
sli1294	ch09	4309248	CTTCCAAGCAAGTTTTCCCA	GGCCAAACTTCTAAAAATCAGC	24	acacaaactgatttttaccaaaag	2	0.492188		1	0			1	0
sli1295	ch09	4559071	TGTTTTTGTCTTGGGCTGTG	GGTGGCAATTGACTCCAAAG	11	aggtagaggta	2	0.21875		1	0			1	0
sli1296	ch09	4710360	CGAGTTCGTTTAGATGGAAGG	CATGCTTGAAACTCGAGAAGG	6	tgttgt	3	0.398438		2	0.375			1	0
sli1297	ch09	4924859	TCACTTGAGACAACTTTGCG	TGGAGAGCAATCACCGAAAT	12	atttatatttat	3	0.40625		2	0.375			1	0
sli1298	ch09	5109478	CCATGGTTAGCAATGAAACTGA	AATTTTGCCGCCATCTTATG	10	actaattttg	2	0.5		1	0			1	0
sli1299	ch09	5338501	TCATGGTGCATCTTCAATCG	GGAGTTGTATGTAACACCCAAACA	16	tgtgattatatgtaat	1	0		1	0			2	0.32
sli1477	ch09	5545093	TGCTGGAGCAGATCGTAGATT	AGGAGTCGAACTGAGAGTCCC	16	cgttacaaacgttttc	2	0.375		1	0			1	0
sli1300	ch09	5722752	AAAGAGGTGCATGGTTTCCA	ACTTGGCTGGCCAAATGTAT	8	tacattca	2	0.117188		2	0.375			1	0
sli1301	ch09	6027870	CAGACTAAAAGGAAAGCTCTCTGG	TGGTGGCTATTAGGGAGTGG	8	gtattttt	1	0		2	0.375			1	0
sli1302	ch09	6209752	TCTCCGTTTCCACAATTTCC	CCCAAAAGCTATGGAAGCAA	23	tctccgtttccacaatttccaca	1	0		2	0.375			2	0
sli1478	ch09	6619731	GCGCCCATAAAAGGTCTACA	CAGCGAATGGAGGGTAAGAC	12	ttagtggtgagt	1	0		2	0.375			2	0.18
sli1303	ch09	6872984	TTTTATTGCCCATGAGAGGC	CACTTTGAGCCCCAAGAAAG	4	tttt	2	0.117188		2	0.375			2	0.18
sli1304	ch09	7098214	TCCCGTGGATCAGTATGTTG	CTTGCTTGTGAGACCACGAC	11	ttttgtacgat	3	0.617188		1	0			1	0
sli1305	ch09	7279185	CTCAAGAACAGTGTGTTGTCCA	TAAACAACCTCCTGGCTTCG	33	gcatgcccttggagcttgttttaacctgtagag	2	0.46875		1	0			1	0
sli1479	ch09	7370233	TGTTGGGAGCGTTATCTTTG	TCGCTTTTGCTCTTATCGTG	6	acaaaa	2	0.375		1	0			1	0
sli1306	ch09	7675858	CGGGCTAAATCAAGCATAGC	ATGATGTGCATGGGGAGATT	9	gaaccttga	1	0		2	0.375			1	0
sli1307	ch09	8193954	GGGATTGGGAGAAAAGAGAA	AAACATAATGGTGCGTGGGT	11	ctctgcaagaa	2	0.46875		1	0			2	0.18
sli1308	ch09	8304004	GGCAAGGGTATTTTTGAGCA	CCCCATTCATCTATTGGCTC	32	aggtggatgagaagggtattttggagtcaata	2	0.46875		1	0			1	0
sli1309	ch09	8537643	GGCTTAAATTTCACCTCCCA	GTTTCCTAACCCCAATGCCT	5	gcttg	2	0.46875		1	0			2	0.095
sli1310	ch09	8886787	AACGGCTGTCTCTTCACCTG	CCTAGGTTTAAGAAGCGGGC	9	gtgcctgct	2	0.46875		1	0			1	0
sli1312	ch09	9393716	CCATTTTTGGGATTTAGGGG	CTGCATGTATGCTCTCCCAA	4	ttgt	2	0.46875		1	0			1	0
sli1313	ch09	9500080	ACAACATCATTCCCCAGAGC	CATGGTTTCCAGAGCTGGTT	10	aaaataaaat	3	0.59375		1	0			1	0
sli1480	ch09	9683107	ACGATCCAGGAAGGTCATTG	AAGCATGAACGGAATTCGAG	13	gttgtctaagtac	2	0.46875		1	0			1	0
sli1314	ch09	10025407	GGTGGATTTTGAGGTGCCTA	CAACAACAACAACAACCCCA	6	tggttg	2	0.375		1	0			1	0
sli1481	ch09	10087975	TCAAATCCACCCTTGAACCT	AAAACTACCAATTCCGTCGAGA	12	agtaaattgtgc	2	0.117188		2	0			2	0
sli1482	ch09	10300344	TTGGGGTCTTATCGACATCA	TGAGGCAACCACTAACCACA	9	tatttatga	2	0.375		1	0			1	0
sli1483	ch09	10548690	TGGTCCATACTCATTTGCCTT	TCCACGTTCATCTTTGGTCA	13	ttttgtcttatcg	2	0.375		1	0			1	0
sli1484	ch09	11322378	AGCACTCGGATCAAGTCACC	TGCAAAGCTTAGCGAACAGA	9	gacatttat	2	0.46875		1	0			1	0
sli1486	ch09	11707632	TTGGATTGAATGAAGGGTTG	CAATTCAACATCGTACAAACCG	16	aatgtttcatttgtgt	2	0.46875		1	0			1	0
sli1487	ch09	12593168	TCGAGAAAGATGGTGCAAAA	TCCAAGAGGTGAAACCATAGC	14	tgaaacaaatagat	1	0		2	0.375			1	0
sli1318	ch09	13020917	GCGAGGCATGAAATCTTCTC	TCTACGCCTCACCGAGAACT	37	atttatgcgtggcatgaatatcttctcacgatgcata	1	0		2	0.375			1	0
sli1532	ch09	13020917	GCGAGGCATGAAATCTTCTC	TCTACGCCTCACCGAGAACT	37	atttatgcgtggcatgaatatcttctcacgatgcata	1	0		2	0.375			2	0
sli1533	ch09	13229028	TCTTCAACGTTTCACCTCCA	CAAGTGTCATTCGAGGACGA	31	aaattaggatctaatccaacctatctcattt	2	0.46875		1	0			1	0
sli1319	ch09	13229028	TCTTCAACGTTTCACCTCCA	CAAGTGTCATTCGAGGACGA	31	aaattaggatctaatccaacctatctcattt	2	0.46875		1	0			1	0
sli1320	ch09	13452239	AATCACCCAATTCCAAGGAG	TTTGGGGAATTTGTGGAAAG	10	atatatatat	5	0.75		3	0.625			2	0.18
sli1488	ch09	13509388	GCCAGACAGGTTGTGTCAAG	GTTCTCTTGCTTTTGGCGTC	26	aagagggtcacttcatgacataatga	1	0		2	0.375			2	0.18
sli1321	ch09	13869163	CCAACCAAGTCAAAGCTACG	TGGTAGGGTGAAGTTTTAGGC	15	caatcaagtatcaac	2	0.375		1	0			1	0
sli1534	ch09	13869163	CCAACCAAGTCAAAGCTACG	TGGTAGGGTGAAGTTTTAGGC	15	caatcaagtatcaac	2	0.375		1	0			1	0
sli1322	ch09	14058288	TTGATCCACTTCCTTCAGGG	CGCAAAACGACGAAAAGAG	6	tcttca	1	0		2	0.375			2	0.095
sli1535	ch09	14070616	CAATATCTCCCCCTTTGGAATA	CCGGAGAACTTCCAAATTGA	7	ttcttac	2	0.375		1	0			1	0
sli1324	ch09	14404856	ATTAATCGTCGGCGTTATGC	AAGGAAACCCCAAGAGAGGA	6	atctaa	2	0.117188		2	0			2	0.32
sli1325	ch09	14665432	GACCTTGTCTACGAACCATCG	GTAGTCCACGTCCGTCGTTT	13	gggtctgtcgatg	1	0		2	0.375			1	0
sli1326	ch09	14825724	GCAACTAATGGTTAAACCCGC	ACCCAATGGATGGCTAATTG	17	aatatagaatttacatc	2	0.375		1	0			1	0
sli1327	ch09	15120203	TGCTCGAGCTGAGGGTATTT	CCAGAGGCCAAAAGTTGAAG	11	gtaacgtctgc	2	0.375		1	0			1	0
sli1328	ch09	15342614	AGCTGTAGAGGAGGAAAGCG	GCCATTATCATGTTCCCCAC	21	aatttagtaaattggtaacat	1	0		2	0			2	0
sli1489	ch09	15661413	GCGTGGATCAATCAAACAAA	GGGCTTAAAACACCAAGTCG	6	gttaga	1	0		2	0.375			2	0.18
sli1490	ch09	15826796	AATACCATACGCCATTTCGC	GGTTGCACAAGCTTTTGGTT	22	taaaaaatttttgcacaaaatt	1	0		2	0.375			2	0.18
sli1329	ch09	15983372	GCGATTAAAATGGTGTCGCT	CTTTCGACTTCTTTGTCCGC	6	atcgct	1	0		1	0			1	0
sli1330	ch09	16474963	GGCATTGACTCCCCATAGAA	CCCTACATCGAAAGAAGGCA	11	gtacaatgtta	2	0.375		1	0			1	0
sli1331	ch09	16773548	TTGGCAGGATCCTCCTACAT	ATTCCTAAATCCCCTTGCCC	27	gtaataacgggatcctcctacataatg	2	0.375		1	0			1	0
sli1492	ch09	17640511	TTGGATCAGGTCGCATTACA	TTCGCTCAGTAAAGCAAGCA	40	tcataatgtgtactggtgcatgggatttgtgcagccatat	2	0.375		1	0			2	0.18
sli1335	ch09	18288049	CGGCACTTTTCATGGACCTA	CTGCGATACCACTCCCAAAT	6	gtatat	2	0.375		1	0			1	0
sli1336	ch09	18491717	TGCCCTCACACAAAGAATGA	CACGCAGCCTGATTACAAGA	32	taatttccccttattttccaatcaatcttcca	2	0.375		1	0			2	0.18
sli1493	ch09	18771419	TAACCATTGCAAGGAAACCC	GCTGCTCCCCATACCATACT	5	aaggt	1	0		2	0.5			2	0.18
sli1338	ch09	19269063	TCGCTCCACACTTTCAACAC	AAGATGTGGGACAGGAGGTG	8	agagagag	2	0.375		1	0			1	0
sli1494	ch09	19324297	CGTTCTTTTGCCCATCACTT	CGAAAATCCACATATACCCCC	11	tatgaaatttc	2	0.117188		1	0			1	0
sli1339	ch09	19616799	GCAGATGCTATGTTCCGTCA	CGCATTTTCTACGAATGGGT	12	tcgatgtgtccg	1	0		1	0			1	0
sli1495	ch09	19759573	GTATTGGTTCTGCTCGGCTC	TGCTGGGAATAATGGGTTTT	13	agaaaaaaacaaa	2	0.46875		1	0			1	0
sli1340	ch09	20107303	TGAGGCAGGTGATGACAAAG	AAGCTTCATTCAGGTGGACA	15	aacaaagaatgtggg	2	0.375		1	0			1	0
sli1497	ch09	20876005	ATAATCCGTACAAGTGGGCG	CCAAAGACTTGTGGCTTGTG	5	aaaca	1	0		2	0.21875			2	0.18
sli1341	ch09	20951947	AATACCGGGTTGGATTAGGG	TAACCGGTGATGAAACCTCA	22	tgtggaagggtatattgggtcc	1	0		2	0.375			2	0.18
sli1342	ch09	21137878	CATGGATTGCTTTGAAACCC	TTGGGGGTGTGATAAGAAGG	6	tatttt	2	0.46875		1	0			2	0.18
sli1343	ch09	21581744	TTCATGAAGATTGCCCAACA	TCGAATTGTACACCTCCCAA	17	taaatgttatggcttca	2	0.117188		1	0			1	0
sli1345	ch09	22052909	AGGTGCATTGGAAGTCAAACT	GAAGGTCATTTCAAGGCAACA	10	aagaacgtcc	1	0		2	0.375			2	0.18
sli1498	ch09	22109103	CCCCAACATTTTCACCCTAA	GGACCCTAAAAATGAACTAGCA	8	agcacact	1	0		2	0.375			2	0.18
sli1346	ch09	23125992	TGGTCATGTGTTATGGTGCC	CATAGGAATCCCAATGCCAA	8	agaataac	1	0		2	0.375			2	0.18
sli1348	ch09	23125992	TGGTCATGTGTTATGGTGCC	CATAGGAATCCCAATGCCAA	8	agaataac	1	0		2	0.375			2	0.18
sli1349	ch09	23250614	GGGGCGCAAACATAATAACA	CATTGTGCCTCCTCTTTAGCA	4	gggg	2	0.117188		2	0			2	0.18
sli1350	ch09	23416412	TTGCCAGTGTATCCATGTAAGC	TTGACCGTGTGAGCTAATGC	4	taaa	1	0		2	0.375			2	0.18
sli1351	ch09	24175269	AGCACCTAAAGGGCATGTGA	TCCTAAATTTCTAGACGTGGGG	11	agcaagtctga	2	0.46875		1	0			1	0
sli1352	ch09	24269545	TATGGCCTAGCATCTGCCTC	AAATGGATAAGAACGCGGTG	47	tggtgtttaccacgtctcatggagtccctcatggaaatgccttggga	1	0		2	0.375			1	0
sli1353	ch09	24457276	TCCCTCGTATTGACGACCTT	AAATGCAACTGGGGCATTAG	6	actcta	2	0.375		1	0			2	0.18
sli1500	ch09	24569496	TGCCAATCTCAGACTCAAGAA	ACCAAATCTTGAAAGCCACG	6	ataaga	1	0		2	0.375			2	0.18
sli1355	ch09	24935680	ATGTCGTTTCAAGGCAAACC	TGCGTTTATGTGGGATTCAT	10	tcatggacgt	2	0.375		1	0			1	0
sli1501	ch09	25335302	GGGTTAAAGGTTAAGGGTCATCTT	TCATGTGGGTTTCTTGTCCA	14	aatccacccatatt	3	0.375		3	0.375			3	0.18
sli1502	ch09	26904654	ATGCTTGGAGGGTGAGAAAA	TGTTCATTGAGTCAAGGCTCC	30	agatttaagaagtttgtacttcaattaccg	1	0		2	0.5			1	0
sli1503	ch09	27108192	GGGGATGCTATGAAATCCAG	TTCAATGGAAACATCGACCA	6	gcaaca	1	0		2	0.375			2	0.18
sli1504	ch09	27267106	CCCTTAATAAACCGTCCATGA	ATTAACCATGGGAGGGGAAG	24	ggtgaatttaccaattcacccctt	2	0.46875		1	0			1	0
sli1505	ch09	27614561	ACCAGCTCACCCAAGCTAGA	CCTTTTGGTCTTGAGGGGAT	8	aaccaaag	2	0.46875		1	0			1	0
sli1356	ch09	27993417	TAAACCAATGATGGCTGCCT	ATGGCAGTGCACTCATGAAC	7	ccccagc	2	0.46875		1	0			1	0
sli1357	ch09	28231053	CAAAAACCCACACATTAAGCTC	AGGGTTTTGGTATTTTGGGG	7	aaaccct	2	0.375		1	0			1	0
sli1358	ch09	28427362	TGGTTGGTTCGCTCACATAA	AATAATTTGGGCTGGGGTTT	9	gtgacaaaa	1	0		2	0.375			1	0
sli1359	ch09	28698589	GGTACTTTGGGTCGGGTTTT	GCCTAATTGATTAACCCGCA	12	tttggttagggt	2	0.375		1	0			1	0
sli1362	ch09	29373667	GAAGTTCCCTCCATGCAAAA	TGCATCTGCAGCTTCTGCTA	21	tgcaaatcaagagcaaaggtc	1	0		2	0.21875			2	0.18
sli1363	ch09	29516250	GAGCACCAATATGGGGAATG	TCACACTGCCAAAGATGTCC	9	ctgagctgt	1	0		2	0.21875			2	0.18
sli1365	ch09	30068058	GCACCAGCAATGTTAAACGA	GGTCACCTTGTTTAATGGCG	12	agtagttgaaag	1	0		2	0.375			1	0
sli1367	ch09	30971419	AGCCTTACCCGGTTGGTAGT	GTTGGCAACTGTGGTGTTTG	17	atagaagtagtgcctcc	1	0		2	0.5			2	0.18
sli1368	ch09	31114697	CGCGCGTGTATAGTCACACT	GTACTCCCATTCCCACATCG	6	aggagc	1	0		2	0.375			2	0.18
sli1369	ch09	31333567	GCCAATGCACTTGACCATTT	AGTTACGATTGAAGCCGCAT	12	ggtctatacata	1	0		2	0.375			1	0
sli1370	ch09	31691273	GATGATGCTTCCCCTTTGTG	TTCCAATACCCAAGCAAAGC	4	gtat	2	0.46875		1	0			1	0
sli1371	ch09	31871332	TGTTGTCGGCGTTATTATGTG	CCCAAACATAGCAAGGTTCA	32	gaataaagtaaagtactatatggtatatggat	1	0		2	0.375			1	0
sli1373	ch09	32475670	TTAGAACCCGTTACCCCCAT	CGATTGTTACATTGTCCCCC	4	aggg	2	0.375		1	0			2	0.18
sli1374	ch09	33367213	TGGAACACACACACACACACA	CCCATATTGTTCGACTCCGT	4	atat	3	0.59375		2	0.375			1	0
sli1375	ch09	33541820	CCGGGTGAGAACAAACAGAT	CTGAAGCTTGCCCTGAAAAC	5	aggct	2	0.46875		1	0			1	0
sli1376a	ch09	35049636	AATGCAACAACACAACCCCT	CGCACACACACACACACAAT	23	tctttcgtatgcttatataaaag	2	0.21875		2	0.375			1	0
sli1508	ch09	35182433	CCTTCCAAATCCTGATGAGA	ATGAGAACCCAAAAGCGATG	9	aaaaagttg	1	0		2	0.375			2	0.18
sli1377	ch09	35490827	TTACCTTTCCAAATGTGCCC	GACCGACTCAACAGGAGGAA	9	catctcttg	1	0		2	0.375			2	0.375
sli1509	ch09	35698962	TCCTTATCCCCCACTTAGGA	GCTCTTCATTCCAAGGGTGA	6	aaaata	2	0.21875		1	0			1	0
sli1510	ch09	35803992	TCATGCCCTAGTGACCAACA	CCAGACGTCATAGTCGTCCC	6	ttagat	1	0		2	0.375			1	0
sli1378a	ch09	36473099	TTCCTCCAGGAAGACCAATG	GGCAAGCCAAGCAATAAAAC	20	aatcatccatccccagaaga	2	0.46875		1	0			1	0
sli1379	ch09	37206463	TTTTGGGTATTTTAGGGACGTG	TTTCAGAAGAACCTTGAGGGA	11	ttaacctctat	3	0.53125		1	0			1	0
sli1381	ch09	37865771	ACAAGCAGCTTCGGTTGTTC	AGAGCCCAAGTCCATAACCC	15	ctaataatcatggat	2	0.21875		1	0			1	0
sli1383	ch09	38228949	AAGCCAAAACTTATGCCACG	CTTGTGATTGGCCAAAGGAT	8	catagtga	2	0.46875		1	0			1	0
sli1512	ch09	38374948	CTCGCTCAAACATTACAACCA	TCCTCTTGAGTTTGAGGATGC	19	atatgtaatgaactaagct	1	0		2	0.375			2	0.18
sli1514	ch09	38823391	TAGAGCATGTAATTGCCCCC	GTCACCTTCGATGGAGCATT	10	gtgtccggtc	2	0.46875		1	0			1	0
sli1515	ch09	39021188	GGCTAGGTCCTCAACATCCA	AAAATGCCTCACATGGGCTA	6	ccttcc	1	0		1	0			2	0.18
sli1516	ch09	39903394	CTTGGGGTGTGGTTTCCTAA	GGAACCACATGCTCATAATTCA	7	ggatagt	1	0		2	0.375			2	0.18
sli1517	ch09	40564242	TGTTCATGCATGTGTGTTCG	AGCATTTTTGCATCGCCTAT	16	ttgtgtgcaaagtgtg	2	0.46875		1	0			1	0
sli1519	ch09	41114053	ACCAAAAGAGTCGGTGGTTG	CCCGTGGAAGAAAGAACTCA	4	gggg	2	0.375		1	0			1	0
sli1520	ch09	41701481	CAAAAACAAACAGGAACTCGG	TGAGGTTAGGAGCTTTCCATTT	15	taactgcgaaaatat	2	0.117188		1	0			2	0.18
sli1387	ch09	42099068	ACTTCACACACACACACACAGA	TGGAGTTGTGTCTTGAGATGAC	12	acatatatacat	1	0		2	0.21875			2	0.42
sli1521	ch09	42379718	TCAGAGGAAACTCCACACCC	GAATTTCCCAAAGTACCCCAA	5	catta	1	0		2	0.5			2	0.18
sli1388	ch09	42589308	ACGGGTTCATCAGGAAATTG	CGATGGGTGAATCCATTGTT	7	aacatat	1	0		1	0			3	0.095
sli1389	ch09	43030295	CCTAATTCGGGCAGAAATGT	GGACATGTAATGCCGCTTCT	11	ttagactatgg	1	0		1	0			1	0
sli1391	ch09	43675922	AAATTGGGATTAGTCGGGCT	TGCTGCATCTCCTTGATGAC	13	tgaacagtcatgt	1	0		2	0.46875			2	0.18
sli1392	ch09	43855969	TAGAGTTTCGGGCCCTATCA	ATCCGAAGGCGACTATGATG	9	actcaacaa	2	0.304688		2	0.375			1	0
sli1522	ch09	44401365	ATTACAGAGCGCCTATCCGA	TGGACAATACGGAGGGAGAG	14	gcctgtaaggagct	1	0		2	0.375			2	0.18
sli1395	ch09	47038947	ACAGGCAAGCAAAAACCATT	TGAGTGTGCAATTTCTGCTTG	4	cact	2	0.46875		1	0			2	0.18
sli1397	ch09	47873814	AAGGGTTAGAGCCTATGACCTACA	CCTCCTCTCATGGTAACCCA	9	taaagacat	1	0		2	0.375			2	0.18
sli1523	ch09	48340332	TCATGTTTCCCTCAAGAGCC	TCATCGGTCATTGGTGTTTC	6	ttagtt	2	0.46875		1	0			1	0
sli1525a	ch09	48972622	CAACATGGTGACAAAGGACG	GTTTCCTTCTCTGTAGCGGC	17	gggctagaatccaaatc	2	0.46875		1	0			1	0
sli1398	ch09	49067745	GGCTGGGAGTATGTTTGCTA	TCCCGGCTATTAAAGGCATA	7	gatatgg	2	0.46875		1	0			1	0
sli1399	ch09	49333314	CTCCCAAGCTATGTCCGAAA	GTGTCGCGTAGGTCGAAAAT	8	aattttat	1	0		2	0.375			2	0.18
sli1400	ch09	49796783	TGGGCAACTTAAGCTTTGAGA	TGAGTCAAAATGAGCGACACA	5	caagt	1	0		2	0.375			2	0.18
sli1401	ch09	50024512	CAACATGAACTGCTCAAGGC	AGGCAAGGTGTGAATTTTGC	6	gatatt	1	0		2	0.5			2	0.18
sli1526	ch09	50368014	GTCGCCCTTCTATTGTTCCA	CTCCACTGCGACGAGATGTA	14	gaccaaggtacaaa	2	0.492188		1	0			1	0
sli1527	ch09	50672358	GAGCGAGGAGGCAATAACAG	TAATCGAAATCCATGCCTCC	6	aggggg	2	0.46875		2	0.375			2	0.18
sli1403	ch09	50856577	AGTTAAAACTGGCATCCCCC	ATGGTTGTTCTGCCTTGAGC	7	cccctcc	2	0.117188		2	0.375			1	0
sli1405	ch09	51293138	GAGTCATAGAAGCCGCCAAT	CGGTCATCCAATAACCCAAC	9	aagaatatc	1	0		2	0			2	0
sli1528a	ch09	52046630	TGTTAACCGATCACAAGGTCC	CTCACATGGGCGGTACTACA	15	ccttaagcatgttgt	2	0.117188		1	0			1	0
sli1407	ch09	52318756	GCATAGGTACGATTCGAGGG	CGCCCTAACCAGTGGTATGT	5	caggg	2	0.21875		1	0			1	0
sli1530	ch09	52407303	ATCGACGGTTCGTTAGGACA	GGGTCTTGATCGATGGTCAC	19	cgacggtccataggtgaga	3	0.5		2	0			2	0
sli1408	ch09	52520044	GATCTTGAAAAAGGTCGGCA	ATCTTTCAGCGCCACACTCT	4	gtgt	2	0.21875		1	0			1	0
sli1409	ch09	52763190	ACACCCTATTCAAAAGGCCC	GTCGGGGTACCACCAACATA	4	aggt	2	0.304688		3	0.40625			1	0
sli1411	ch09	53295116	CCAACACCCCTCACAAAATC	TCCCTCGGGTACCACAACTA	8	ggttcaat	2	0.21875		1	0			2	0.18
sli1412	ch09	53583066	GGAGGTAAAGCTCAACAAACC	CCCAATGGGTAAAATGAACC	8	caagatcg	2	0.21875		1	0			1	0
sli1413	ch09	53729432	CAGGCGGACATAAACTGGAT	CAAAGTGACGTCTTATGGGG	4	ctct	2	0.21875		2	0.375			2	0.18
sli1414	ch09	53917837	TTGGGGAAATCAGATAAGCG	ACCATCTTCACCGAAAACCT	40	ctttaactcttttttttcttataggggtcttttttgtact	1	0		2	0.375			2	0.18
sli1415	ch09	54155334	GAGGAAAATCCAATCCCGA	CTGACGAAATCCACACAACG	4	tttt	2	0.375		1	0			1	0
sli1416	ch09	54467047	CTTCTTGCGAACCAGTAGCC	GGATTCGAACCTGTGACCTC	5	tcttt	1	0		1	0			2	0.18
sli1529	ch09	54752266	TCCCCTCGTCAATAACAAGC	TACACTTACTTCGCCGCTCA	10	gaagaaaaag	2	0.46875		1	0			1	0
sli1417	ch09	54829584	CAATGGTCATTGAGTGTCGG	CACCTGTTCCTCATGTCCAA	27	tcggggtgtgacatgtataggaagagc	1	0		2	0.375			2	0.18
sli1418	ch09	55000938	GGCAAGTAGCAATATGGGGA	GGGTTGTAGGAACCATGTGTG	30	tcattaaaaagatatctaaacaaaaaatta	2	0.375		2	0.375			2	0.095
sli1419	ch09	55710432	CGGCTTTCTTTCATGCTTTC	CAGGATTTTGTCGAAGGTCA	6	tatata	2	0.492188		2	0.375			1	0
sli1420	ch09	55906306	GCCAATTGCAGGCCATAATA	GGTTCAACCAATCTTGCCTC	4	acta	1	0		2	0.375			2	0.18
sli1421	ch09	56157788	GATGGACTGTTAAAGTGGAAAGC	CATAGACAAAAGGGGCAACAA	4	cccg	1	0		2	0.375			2	0.18
sli1422	ch09	56303446	AAAGGTTCATCCATGCCATT	TTCGGCCACTTCATCAATTT	13	aaaatcaaaattc	1	0		1	0			1	0
sli1423	ch09	56541008	TGATGTGAACATGTCGTGGA	ATTTTGAATTGTGGTGTGCG	14	tgcacactccatgg	2	0.46875		1	0			2	0.18
sli1424	ch09	56753387	GACAGGAAACAATGAACCCG	TCTCTCACAACCTCCATCCC	6	aattaa	2	0.277778		1	0			1	0
sli1425	ch09	56960318	GGTCGTGATGGAGCGATAAA	AGTTGTTAGATGGATGGGACC	8	cgaaatcg	1	0		1	0			1	0
sli1426	ch09	57159728	ATACATGGGCTTCGCAATCT	GATCGTCGTGATGCTGAAGA	9	atagtagta	2	0.5		1	0			1	0
sli1427	ch09	57382488	CGTAAGACCCCCTTTTCCTC	CCTCCGCCAGCTCATATCTA	8	tatagcta	2	0.117188		2	0.375			1	0
sli1428	ch09	57521039	AATACATTGGCCATTGGGG	TTCCGAGGTAAGGAACACCA	21	aatacattggccattggggga	2	0		2	0.375			2	0.095
sli1429	ch09	57710188	CGCGCTATTGAGCAGAGAA	TTCTTGCGTCTTCTTCTCCC	29	ttcctaagtgaagtattatatttgttttt	1	0		2	0.5			1	0
sli1430	ch09	57921635	TTCGGATTCGCCAAAAGTAG	TTGGGACTTGCAACAGTTTG	14	gcatcgaaagtgaa	2	0.21875		1	0			1	0
sli1432	ch09	58359148	TTGATGTCGGTGTTGATGGT	AACAAACCGAATGTCAAGCC	12	gtaatgatgatt	2	0.21875		1	0			1	0
sli1433	ch09	58639030	GGAATGGGGACATAATTCCA	TCCAAAGATGCTTGTTTTCG	5	acaag	3	0.53125		1	0			1	0
sli1434	ch09	58948316	TTGGGTTCTGGACTCTCATTG	TTCGTGTTGCCCTAGTTTGA	8	gacagtgc	3	0.59375		2	0.375			1	0
sli1437	ch09	59613456	AAAGGGTCTCATTTAGCCTCG	GCTAAGCTCAACGGTCATCA	11	tcatatgacat	1	0		1	0			1	0
sli1438	ch09	59713604	TGAAACTTGTTCATCCCTAGCA	TGATTGGATGCTTGTTGGTG	4	tgta	2	0.46875		1	0			1	0
sli1439	ch09	59941812	TCTGAATCCGCCTATTGTCC	CGTGAGTTTGGAAAACGGAG	9	attgacctt	2	0.429688		1	0			1	0
sli1440	ch09	60141771	GCAAACCACAAAAGGGAAAA	CAAGACACAATGCTTCGATGA	9	tgtgagttt	2	0.46875		1	0			1	0
sli1442	ch09	60583461	AGCGGACAACTTAGGCTGAA	AACCGCAGCCAGACTTTTTA	20	aacgcatgacgaaccaataa	2	0.46875		1	0			1	0
sli1444	ch09	60997014	AGGGTCCTCTCCAAACCCTA	CCCTTGTTAAACCAACTCCC	16	tcactggatatgttgt	1	0		2	0.375			1	0
sli1445	ch09	61128928	CATGGCAAATGGTGAGTCAT	CTCAGCATTTCTGGGTCGTT	21	tttttaagtccaacctaacca	2	0.46875		2	0.375			1	0
sli1446	ch09	61408667	ATTCATCAGGAGAGAGGCGA	ATTTGAGTGGAGGGGATACG	23	agcaacagttttctatgaggtat	2	0.375		2	0.375			2	0.095
sli1447	ch09	61619041	GTTGGCAATGTGAATCCTCC	AGCATTGAATCCAGCGAAAT	27	aaaaacccattacacaatcaatctgat	3	0.53125		1	0			1	0
sli1448	ch09	61999434	AGTCAGAAGAGATGGCGGAA	AATCGATGGATGGAATTGGA	20	agagagagagagagagagag	4	0.5625		2	0.375			1	0
sli1449	ch09	62002969	CGAGCCCAGAAGGTGATAAA	AGCAGTTGAGCCGAATGTTT	4	aaat	2	0.492188		1	0			1	0
sli1451	ch09	62423572	TGTTGAGCCACTTTTGCTTG	AATCCGTCAAGGATGAAACG	5	tcttt	2	0.375		1	0			1	0
sli1452	ch09	62610371	TTTCCTTCACAATCGGGTTC	CTGAAATCAGAAAGGCCTCG	7	agctttg	2	0.21875		1	0			1	0
sli1454	ch09	63011220	CACTTGCCTTCTCATCTCCA	TTCCTCGAACACAACCAACC	6	tttctc	3	0.53125		1	0			1	0
sli1455a	ch09	63293014	AGAAAATAGCCACCACCTGC	GGTGGCTTGGAAGTCTGAAC	28	taaatagccaccacctgcgccactataa	2	0.21875		1	0			1	0
sli1458	ch09	63814327	TCGAATTATCCCTTGAAACACC	TGCTCATCGCAATTTTATGC	23	acagattgaaatgatacagaggc	2	0.5		1	0			1	0
sli1459	ch09	64060574	TCCACGCACCAGATGTTAAG	TCAGATAAGGCTATTGGGGC	17	gtgttaaggaatgataa	2	0.21875		1	0			1	0
sli1460	ch09	64241156	TAAGGCCCCCACACATCTAA	CAGGATATCATGCTTTGGCA	12	tgcatgggctac	1	0		2	0			2	0
sli1462	ch09	64652509	CATTTGCTGATCTAGCGAGC	TGGGCATTTCTCCTCTCTTC	6	tttgta	1	0		1	0			1	0
sli1463	ch09	64834470	TGTCCTCGGCAGACCTAATC	CCCTGCTGCTATTTTCAGGA	31	tagctgtcattttctaaacacctcctattac	1	0		1	0			1	0
sli1464	ch09	65041065	CAAGGAACATGGTGCAATGA	CTTCCAATCCTCAATTGGCT	4	taaa	1	0		2	0.375			2	0.18
sli1465	ch09	65282948	CGAACACACCGAAGATTCAA	CCTCTCAAATTCACCTTCTGC	8	ttacacag	2	0.46875		1	0			1	0
sli1466	ch09	65418277	CATCAGGTACACTAGAATTTGGATG	GACGATCCTTGTCACCTTATGA	10	acatcttact	2	0.304688		1	0			1	0
sli1467	ch09	65663429	TTAGGTCCACCAAAAGCACC	AGTTCTCATCAAGCCCCACA	13	ttatatatatata	2	0.375		1	0			1	0
sli1468	ch09	65842320	TTCAAAGTAATGCGCGAGAT	TCCCATGGTGTTTGAGAACT	22	gcgagatacattaatctgatgc	2	0.429688		1	0			1	0
sli1469	ch09	66007720	GCGACATCAAGAAAAGAGCA	GGATTTGGCGTATAACGAAAG	8	ttatttta	2	0.21875		2	0.375			1	0
sli33	ch09	66192128	TTTGGCATGGTGTGAAACTT	TGGAAGGGAGGTGAAGTAAAGA	4	ctgt	2	0.21875		1	0			1	0
sli1470	ch09	66216174	GAATCGTGCAAGACTCGTGA	TTTTAGAAATAATAATAGTTTGAGGCG	6	ataaaa	2	0.46875		1	0			1	0
sli65	ch09	66317242	AGGAACGTAAATGGGCTGTG	ACGATTTTCATGAGCGTTCC	17	ggcttataacttttttg	4	0.695312		1	0			1	0
sli1471	ch09	66445920	TTGTCCGGTTTCCATTCTTC	ACGAAGCTGTAGATGGCGTT	8	caacgggt	1	0		1	0			1	0
sli1472	ch09	66614920	TCAAGCCAAAAGCATGACAC	TTGTGGCAAAGCTTCCTTCT	27	catcaagccaaaagcatgacacaaata	2	0		1	0			1	0
sli1473	ch09	66819805	TCGTAGACGTGACCCTATATGA	AGAAAAGAACACGCGGTCAC	14	ggttaagtattagg	2	0.21875		1	0			1	0
sli1475	ch09	67214728	CGACTTTCTTTCCCACAACA	ATCCCAACCCATCATTTTGA	19	tgaacatttttcataattt	1	0		3	0.541667			1	0
sli53	ch09	67306945	GACCATCAGTCAGTTGGTTCA	GCCAAGGGGAGTCAAGAAA	3	tta	2	0.5		1	0			1	0
sli1476	ch09	67431802	ATCCCGCAAGTGAAAGTTTG	GAGGTTGGTTCAATGACTTCAA	10	aaatgaagtg	2	0.46875		1	0			1	0
sli1536	ch10	203502	ATAGGCCGAGAAAAAGGGAA	CTGATGTTGAAATGCGAAGC	4	atag	2	0.117188		1	0			1	0
sli1537	ch10	411500	CATGACCAAGGCGAGAAGTT	GCTGGAATCAGAAGCCAGAT	8	tatatata	3	0.40625		2	0.375			2	0.18
sli1538	ch10	677355	TCGAACCCATGATCTTAGCC	CCCACCTCCCAAAGGATAAT	13	caagtgagcgaag	2	0.375		1	0			1	0
sli1539	ch10	816575	AGGTTTGCCATCTCCTCCTT	ACTTTGGCTAGCCTTTGTGC	10	ttttattttt	1	0		3	0.625			1	0
sli1540	ch10	1001938	TTGCAGAGTGCTATTCCCAT	CCTATTAACGATACTTACGCCG	13	tcttttattcggt	2	0.21875		2	0.375			1	0
sli1541	ch10	1204958	CGTCAGGTCGAGACTTGAAAA	TCGCAAGAGAGAAGTGTTTCC	27	tagagagtacttcaccctggtgacaca	2	0.21875		1	0			1	0
sli1543	ch10	1619526	ACGCGTTCCACCTATTCATC	AGGCGAAGAACAAAGGGTTT	11	ggtgatatatt	2	0.375		1	0			1	0
sli1545	ch10	2060205	TTGCAAGCCATATCATCAGC	CAGGTGGGAATCTTGCTATTT	7	gatgatc	2	0.21875		2	0.375			1	0
sli1546	ch10	2216025	CAACGGAAGACCAACCATTT	TTTGAGTCTCGTTGGCATGA	34	aaattgcattaccttcaggatgtatgtgaattca	1	0		1	0			1	0
sli1547b	ch10	2403961	ACGGAATATCGCTTGACACC	TTTCCCTCCCATAAGCTTCC	4	aaaa	2	0.21875		1	0			1	0
sli1548	ch10	2617343	GCATTCCTTGAGCTTCCTTTT	CTCGCATTTGGCCATAGATT	10	atttaaagat	3	0.40625		1	0			1	0
sli1550	ch10	3018960	GCCTCCTCTGTGCTTTTCCT	TTTTGGGGTGTGAGTTAGGC	7	attattt	1	0		1	0			1	0
sli1551	ch10	3201438	TTCCGAACCCCACTTTGTAA	GCGGAAATTTCGAGGAAGAT	6	atgtta	2	0.304688		1	0			1	0
sli1552	ch10	3422948	TGATTTGTACAGCCACCTTGA	AACCTGAATCATGGGTTCCA	14	agaaattcaaatgc	2	0.117188		1	0			1	0
sli1553	ch10	3695168	GGAGGCTTGAGCTCAGGATA	GCAGACTACCTACTGCAACACG	4	aaac	2	0.117188		1	0			1	0
sli1555	ch10	4028945	CCTGGGAGAAGGTCATTTCA	GCCAGGCAAGGCTAGTAAGA	4	atac	1	0		1	0			1	0
sli1556	ch10	4343286	CAAAATGAGAGCTCCATGACA	GCCTCACCATGACTTTGACTT	40	acattaaaaactttatttttgtttagaggagaatacagtg	2	0.492188		1	0.375			1	0
sli1557	ch10	5020189	CGGGTTCAAACGGTGTATTC	TTCTCAGTGCTTCGAGCTGT	5	ataca	3	0.460938		1	0			1	0
sli1783	ch10	5556602	CCTGGCCCATTATAATCCCT	AGGAGGAATGTAGGCGGAGT	8	tttctctc	3	0.21875		2	0.5			1	0
sli1560	ch10	5926233	TCACAGGGCACAATAAACCA	TGTGCCTTTTATGCAAGCAG	28	gtacaataaccccttgattacatatagg	1	0		2	0.5			1	0
sli1561	ch10	6239572	GATTTCAGCAGCCTTTTTGC	CAACGTGGATAAGCCCCTAA	8	tatctgtt	2	0.117188		1	0			1	0
sli1784	ch10	6322587	CGAAATGGGTCCATATACCG	TGTCACACCAACAATTTGCTC	6	tctctc	1	0		2	0.375			1	0
sli1562	ch10	6770426	TGGTGCCTTCCTTGATGAAT	CAAGAAGGGGCAACATCAAT	6	gtatag	2	0.21875		1	0			1	0
sli1563	ch10	7092093	GAGGGTTCATCCTCGTGAAA	GGCATCTTTGGAGGATATGG	20	accggggggttctccctctg	2	0.21875		1	0			1	0
sli1565	ch10	7792313	TCCAGTCATCTCTTTCACTCACTC	GTTGAGGGTTGCTAACGCAT	27	tccgtactcataatagccaccttcaac	2	0.375		2	0.375			1	0
sli1566	ch10	8366722	GGAGTCATGTTCCAATCGCT	CTTGAATTCGGTGGTCTTGA	8	gaattcaa	1	0		2	0.375			2	0.32
sli1568	ch10	8713224	CATTTGGATGCAGTGTCTGG	AACAGATTCCAGCCCTGTTG	24	cattgagtctacaaaacaatgaca	1	0		2	0.5			1	0
sli1572	ch10	9521973	GGCCCTATGACCATCACAAC	GAAGGGCTGGCTGAAACTAA	51	tgtttcacaatgctaccatgatcctacccatggaagaggttagagtttctt	2	0.21875		1	0			1	0
sli1571	ch10	9610278	CCACCCTTCATTTGACAGAA	TGTGACTAGATCCAGAAGATGATGA	7	aattcac	2	0.21875		1	0			1	0
sli1573	ch10	10092246	TTGCAAACATGTAGTCCCTCC	TCCTTGGATCACATGCACTT	7	aaaaaaa	2	0.21875		1	0			1	0
sli1574	ch10	10232534	TTTAGGGGTTATGGGGTTGA	GTAATTTCGGAGAAGCGCAG	20	atttgggaagttgggttaga	1	0		2	0.46875			1	0
sli1575	ch10	10420151	CCTTTCACTTTAGACACCACTTCA	TTCTTCACCCTTAACCCTAGACT	35	acaattcaataccaatcattccatgacatacttgc	1	0		2	0.5			1	0
sli1576	ch10	10791880	AAGGCTAGGAGCATTTGGGT	TTCAAGCTTCAATGGTGCTC	4	ggta	2	0.21875		2	0.375			2	0.18
sli1578	ch10	11634503	GCCTCAGTACCCGATTTGAA	CCGTCAAGGTAACGACGAAT	11	gattcttagtg	3	0.21875		2	0			2	0
sli1579	ch10	12041236	AGAAGCGCGACTTTGTGATT	AGTGATCAAGAATGGGCCAG	8	tggtgatt	2	0		2	0.5			1	0
sli1580	ch10	12213284	CCTCGATCTCCTCTCCCTCT	GTGCACGAGCAAAAGATGAA	12	tccctctccctc	4	0.684028		2	0.5			2	0
sli1581	ch10	12596032	CCTTTTAGAATCGACAGGACCA	ATCTGTGCACGACCCTCTTT	18	ggaaatttaaatgaaatg	1	0		2	0.375			1	0
sli1583	ch10	13154072	CTGGGGGTTATGAGGAGTCA	TGGGACACTTTCCCTGAAGT	6	tgctca	2	0.21875		1	0			1	0
sli1584	ch10	13441398	TTGCATCCCATGATATCCTTC	CACCCATCTCAACAACAATCA	6	gcgttg	1	0		2	0.5			1	0
sli1585	ch10	13702818	CCTAAAGGAGTTTAAGGGTTGC	AAGAAGAGACCGCCCATACA	6	tgaagg	2	0.117188		2	0.46875			1	0
sli1586	ch10	13870440	CATACTTTCCATGGTCCCGA	GCTACAGCTCGAGCGTTTTT	29	ttgatcaaactcagattgccttcctgaca	1	0		2	0.375			1	0
sli66	ch10	13983799	GGCAGAGTTCAAGAATGGGA	TCCAACAAATGTCCATCCAG	7	aaaaaaa	2	0.21875		3	0.625			1	0
sli1587	ch10	14016986	TATGCGTTCCATAAATGGGG	TGCATTGGTGGACAATCAAA	8	atatatat	4	0.65625		3	0.625			1	0
sli1588	ch10	14208340	ACATGATAAGGGAAATGCGG	CAGCCAACGATAAGCGGTAT	4	agtt	2	0.21875		1	0			1	0
sli1589	ch10	14406793	GTTCCCCAACCATACCACAG	TGCACACACACACACACACA	4	tctc	3	0.40625		3	0.625			1	0
sli1590	ch10	16094498	TACTTCCAAAGCCACCTCCA	ATGCACAAGTGTGGCTTGAG	9	tcatagcct	2	0.117188		1	0			1	0
sli1592	ch10	16958412	GTGTGCAGGATAAAGGCGAT	AGTCGTGGTCTTCCTGCATT	37	gtgtgaaggctgctaccgatcctagtagctcaaatgt	2	0.21875		1	0			1	0
sli1593	ch10	17122676	TGGTGGTGTTGATCACTTGAA	TCACACACACACACACACACA	10	tatgtgtgtg	3	0.65625		2	0.375			1	0
sli1594	ch10	17416455	GCAATCCGAGATTGACCCTA	TTGCATCCACAGCCTGTAAC	30	gtgacaagtactcccgcttcttgagtatgg	1	0		2	0.5			1	0
sli1595	ch10	17900053	TCACGTCAGCATTAGGAAACA	AAAATGGTCTAACCACCACCC	9	gggtggggt	1	0		2	0.5			1	0
sli1597	ch10	18441011	TTGCTATGCAGACACTTGGC	TGTGCTCTTTAGGGCTCGTT	50	gcccatcaagaccttgtctatgcagacggttgttcctcacggacatttcg	1	0		2	0.5			1	0
sli1598	ch10	18640306	CCTCTTCAAGAATGCCCAAG	ATTAAAGGGGCAAAGGAACG	5	agaag	1	0		2	0.5			1	0
sli1599	ch10	18806647	TTCAATCCCCTATTGCAGAA	GAGAAGCCAAGGACCTAATCAA	10	ttgtaaacat	1	0		2	0.5			1	0
sli1600	ch10	19485251	GCCAAGGTCAAGGAAATCAA	TCCCAATTTTGAGCTGGAAC	19	aaaaaaatgatcagagtgg	2	0.21875		1	0			1	0
sli1602	ch10	20002075	GGTTCACGCGACCACTTTAG	CTCGGTGTCACATTTCCACA	12	tacacaattaaa	1	0		2	0.5			1	0
sli1603	ch10	20246363	CCATGGTGCCTGAGATTAAGA	TGAACTTTGGGAACTTTCGG	7	taaacta	1	0		2	0.375			1	0
sli1604	ch10	20412043	TCAGCTTTCTCTCTAAGCCCC	GGCCACACTTTTATAGGGTCC	12	atattttaacaa	2	0.117188		1	0			1	0
sli1605	ch10	20685474	TGTCACATTAAGGTCAGTCTCCA	GACGTGCAAAGATTTGCTGA	10	atctccaaag	1	0		2	0.5			1	0
sli1606	ch10	21007557	TGGGTACTGAAAAGGCCAAA	AACGCCACCAGGTTTTCTAA	5	taact	2	0.21875		1	0			1	0
sli1607	ch10	21215984	TTGCGGTCTCTCAAAGTCCT	AAATGTTCTTCAGCATGGGG	15	atatatttctttacg	2	0.117188		1	0			1	0
sli1608	ch10	21488937	TTGGCCTATACTTGACGCTG	TTACCCCATCTTCTAGGGGG	7	tttaggg	3	0.570312		3	0.625			1	0
sli1609	ch10	21652509	AAGACTTGGCTCCTGTGCAT	TGGCAGCATCCTTGTTCATA	8	aagaagtg	2	0.21875		1	0			1	0
sli1610	ch10	21876345	CTGCACATTCGTCGTTCCTA	GCGGAACAAGGTGATTTTTC	14	ggtcaacaggaccg	1	0		2	0.375			1	0
sli1611	ch10	22019153	AAGATGGTCGGTCGTGTTTC	GGCAGCTATGTTGATAGGGG	60	tatcacttaacttatcttccttaacctgctacacatggaacataagatttggtatttccc	2	0.21875		1	0			1	0
sli1612	ch10	22248021	TACCCCTTGGGCATGTCTTA	CATATGAGGTAGGATTCATTCACG	16	tggagatatctaatag	1	0		2	0.5			1	0
sli1613	ch10	22494332	TGCCAAGTTCTCCAAGAATG	AGCCAAACCCAAGAAACTCA	9	gaatttttg	2	0.21875		1	0			1	0
sli1614	ch10	22729608	TTGAACTTTCACAGGTCCACA	TTTTTGCATTGGAGGCTAGG	34	ctagaaataagtttattcagtaaagacgagatca	1	0		2	0.375			1	0
sli1615	ch10	23171451	CGCCATTGATCAACAAGATG	CGTCCAGCTCCAAGATTGTT	5	catta	2	0.117188		1	0			1	0
sli1616	ch10	23450899	CTTTGTTCTTGCCATCGTCA	GTTCAAGGTGCTTGGGTGTT	21	gtcaagccaacatgttgcctt	2	0.117188		2	0.5			2	0
sli1617	ch10	23613008	ATCCGTTGATGAAAAGACGG	GAACAACGGAAGGCATTGAT	16	atcatcctctctaaat	1	0		2	0.5			1	0
sli1618	ch10	23974618	CTAATTTCCGGCACAATGCT	GTTTTGGGTGTTCTTGGGAA	10	tcaacaaaaa	1	0		2	0.375			1	0
sli1620	ch10	24481064	CCGAAATCGATTATTGGTGA	TCAACGCATGCAAGACATTA	26	gcgccaggggtaaaaaccaaggtaaa	2	0.21875		1	0			1	0
sli1621	ch10	24782562	CTCAAAAAGGTGTGGAAATGC	TGCACTTGATCTTGCTTTGG	4	agat	1	0		2	0.375			1	0
sli1622	ch10	24949226	AGGTGGCCACGTATTGTAGC	TATGAAGGACCGTTCCAAGC	23	ttacggaagttcatgacggactg	1	0		2	0.375			2	0
sli1624	ch10	25328493	GCGTACCCAATTAGTCCCAG	GCCCCATCGAGAGGAACTA	8	catgcctt	2	0.117188		2	0.375			2	0
sli1625	ch10	25540011	TGATCCCAATGTATTCTGCG	CTTTTGCTCCTGCTCATCACT	6	tgctat	2	0.21875		1	0			1	0
sli1626	ch10	26227995	ACCTTCACTTTCACCATGCC	GATGGGCAATCACATCAACA	4	ttat	1	0		2	0.5			1	0
sli1628	ch10	26606198	AAGAGGGTTTTTGGTTTGGG	AAGTGGTCGATTTACCCACG	18	tataggacttgatataga	1	0		2	0.5			1	0
sli1630	ch10	27014991	GCCCTTAGCATTCATTCATCA	AGCCATGTCTCTATGGAGTTGA	5	actaa	2	0.21875		1	0			1	0
sli1631	ch10	27729418	AGTGGAATGGAGACAAAGATCC	AACCTCTCTTGAACCGTTGG	22	acttattacagcttgttattct	1	0		2	0.5			1	0
sli1632	ch10	27923559	CAAAATGCGGGAAGCTCTTA	ATCGATTTTGAACGGGACAT	12	tgcctattcatt	1	0		2	0.5			1	0
sli1633	ch10	28141429	TGACCAAGACATGGCTACTGA	ATGAGACAACCACTTCGCAA	15	aactgagaaatggtg	2	0.117188		2	0.375			1	0
sli1634	ch10	28420994	GGTTGCTCCTCCACAATGTT	CAAACGAGATGCCATAGTGC	16	gaagttggacccgtat	2	0.21875		1	0			1	0
sli1635	ch10	28615176	TGGAGTCGCATACTCCATCT	AGCAAGATTTGAGAGTGGGC	6	tgttca	1	0		2	0.375			1	0
sli1636	ch10	28869084	TGGGGAAGAAAAGAAATGGA	ATAGGGTTTTGTCAATGGCG	12	aaaatgaaaatg	1	0		2	0.5			1	0
sli1637	ch10	29066133	GTGAAAACAAGGGCAAGCAT	AAAGAAGACTCACCATGCCAA	7	aaagagt	1	0		2	0.5			1	0
sli1638	ch10	29726743	GGGATCGCAAGGTAAAGTGA	CGTGCAATGCATGAATGAAG	16	catgtacagaaactcc	1	0		2	0.375			1	0
sli1640	ch10	30299052	ATGAGCGTCAACCACATGAC	GGCAGTCAAACGATTTCCAT	4	ttaa	1	0		2	0.5			1	0
sli1648	ch10	32579399	TTGCATCATACCATACTTGGTG	TCCTCGGATCAATTCCAAAC	6	attact	2	0.21875		1	0			1	0
sli1652	ch10	33316616	TGGAAAAACAAGGGGTCAAG	GCATCGAGATTCTCTTCCCA	21	acaaagggtagcaatcacata	2	0.21875		1	0			1	0
sli1653	ch10	33598969	TGTTTGAGATCTTGCTCCCC	ATGTTTGATGATCCCGCTTC	9	actacaaag	2	0.21875		1	0			1	0
sli1655	ch10	34337708	CGACAACCCCACTATGTCCT	CGTCACAGCCTATGAGAGCA	8	tgtagttg	2	0.21875		1	0			1	0
sli1656	ch10	34545868	TTTACCAGCAAGAAATGGGC	CAGCAAGTGAAAGTGGAGCA	8	gtcttggc	2	0.21875		1	0			2	0
sli1657	ch10	34759932	AATATGCTTCATCAACGGGG	AAGACATTCATATGGGGGCA	11	atctagtagca	2	0.21875		3	0.625			1	0
sli1659	ch10	35223022	GAACTACGTTGGGCGTGAAT	AGCAGTTCTTCGATGCCTGT	5	ctggc	2	0.21875		1	0			1	0
sli1660	ch10	35388013	ATAAAAAGCACGGGATGTGC	AAAAAGTGAACCGCCAAGTG	16	ttgatcctggctttag	2	0.304688		1	0			1	0
sli1661	ch10	35507951	CAAGGAGTCATCCGTAACGC	GCATTCCAACTCACATGCTC	10	aagccaactt	2	0.21875		1	0			1	0
sli1662	ch10	35725663	ACACTTCCAAATAGGGTGCG	GGCGTGGACAACCAATAGAT	19	ttgagagctgccaaatcca	2	0.21875		1	0			1	0
sli1664	ch10	36132996	TCGGGTCATATGTGCTTCAA	GGAGCTTGTGCTTTATTTTCC	28	cttggttcttatccttaattacataaaa	2	0.21875		1	0			1	0
sli1665	ch10	36300451	TGCAATGCACATTTGAATCC	GCTTGGCATGAATGAAGTTG	4	acat	2	0.117188		2	0.375			1	0
sli1667	ch10	36721371	TAACTCGGTGCGATGAAATG	GCTTGCAAATTCCCAAGATT	7	aagaaaa	2	0.21875		2	0.5			1	0
sli1668	ch10	36926741	CAAACTTTGATACTTGGGCG	AATCAAAACCCCCAACCAAT	6	tgacta	1	0		2	0.375			2	0.32
sli35	ch10	37006189	GGTTGACACTCATCTCCCTTG	GGGGAAAATCTTGCAATAGG	22	gatttatcgtgttcaaactgtt	2	0.375		1	0			1	0
sli1669	ch10	37150194	CGGATGTCTTGGACGTTTCT	TGCAGCATTAGTATGTGCCTG	15	taggtcatagacgtt	2	0.21875		1	0			1	0
sli1670	ch10	37381030	TGTTGACAAACGTCCCTTCA	CACGTGGGGAGAATTTCCTA	45	tggaaacttatcctggaaaaggattaacaaaatatcatcctagga	1	0		2	0.5			1	0
sli1672	ch10	38362420	AAAGTGACAAGTGATGATGTGG	AACTGGATCAACTTCACCTACCA	61	ggtgttgataaagtggcaagtgctgatgttgttaatgaagtgacaagtggtgaagtggcag	2	0.21875		1	0			1	0
sli1673	ch10	38513275	CCATCTAGGCGAGCAAATTC	AGAAACCCCTACCCCTGCTA	5	acttc	1	0		2	0.5			1	0
sli1674	ch10	38709863	CCCACCCCAAATTAAAATGA	GCATATGCCGTGTAAACCAA	4	taag	2	0.21875		1	0			2	0.5
sli1675	ch10	39136546	TGCTTTACGTAACTCCGCCT	GGACTATACAGTTTGGAGCGATG	10	cccccccccc	3	0.59375		2	0.375			1	0
sli1677	ch10	39501817	TATTGGCTTGTTTTGCTTGC	TCTTGGCCCTTATGAAATGG	13	aatacccaagatt	2	0.21875		1	0			1	0
sli1678	ch10	39766126	GGGATGAATATGGGGTGAGA	AGCATATTTGGACAGGCCAC	8	aattaaag	2	0.117188		1	0			1	0
sli1679	ch10	40102309	AGCACCAACACCAACACAAA	TGGACCAACAACCATCAAAA	6	aacacc	2	0.21875		2	0.375			1	0
sli1680	ch10	40301382	TGACGACACTTGCAGCAGTT	GTTCGCCAAACACTGCATTA	12	ttttttgcacct	2	0.21875		1	0			1	0
sli1681	ch10	40506702	CCACCCCTCAAGAAAAAGAA	TTTTTGGGTGTTCTGGGGTA	5	ccccc	1	0		3	0.625			3	0.34
sli1682	ch10	40751702	TGTTGATGCAGCAGGGTAAG	CTGAAGGCTCTTATGGTCGG	18	ctcatgacctcgagcttg	2	0.21875		2	0.375			2	0
sli1683	ch10	40965805	CTTATGTTCCGAGACCAGGC	GGGACCTCCAGGGTGATAAT	10	attctcaagg	2	0.21875		1	0			1	0
sli1684	ch10	41123033	TCGAAATTCAACCTCCTTGG	CGACAACCATCTCAAGTCCA	7	tgttgtt	1	0		2	0.5			2	0
sli1685	ch10	41304734	ACCCAAGGGCTCTTCAAAAT	GCAAAAGGGACAATCATGGA	9	tatattatg	2	0.21875		2	0.375			2	0
sli1686	ch10	41643708	AAGCCATTTTGCTTCCCTTT	TTGTCTGTTGCTCAGGATTGTT	20	ttttgatcaatattttaaaa	1	0		2	0.5			1	0
sli1687	ch10	41975309	CATTAATCTGATGCGCGAGA	CACTTGCATTTTGCTTGAGTC	21	gcagatacattaatctgatgc	3	0.21875		3	0.53125			1	0
sli1688	ch10	42206407	TGTGAATCCAGAATACCCCAA	TTCCTCAAATGGCGTAAACC	12	tatgggtagggt	2	0.375		1	0			1	0
sli1689	ch10	42425022	GCATGCAACAAGGACTAGCA	GGACAAACCCCACAACATTC	9	ccatagtca	2	0.21875		1	0			1	0
sli1690	ch10	42601842	CGGGGAGTGAAATGTGTTTT	CGTCTGAGGTGAATGCAACA	58	attaaacacaaacaggtacttgttcgtctgtttcaaatgctaaaactatctacagacg	2	0.304688		2	0.375			1	0
sli1691	ch10	42909276	GGGTGGGTAGAAAAAGACCG	GCGCTCAAAGTTGTGGTCTA	9	cgtactggt	1	0		2	0.5			1	0
sli1692	ch10	43249080	ATTGCCCTTCGTTATGGACA	TATTCGTTCAGCTCGTGCAT	17	ttactttcctaactttg	2	0.21875		1	0			1	0
sli1694	ch10	43626027	CTGAGTCCTCATAGCCGCAT	ATCAACACTGGCTCCCAGAC	27	ctgttctgcagatacccagttatattg	2	0.21875		2	0.21875			1	0
sli1695	ch10	43883155	CGAAGGGTTATGATGAAAGGA	TTCAAATTAGGGAAAGGAGGC	6	tatata	2	0.21875		1	0			1	0
sli1696	ch10	44007937	TCCTCGTGATCATTCCAACA	GGGCGATTTCCCAGAATAGT	19	aggactctttgctacacct	2	0.21875		1	0			1	0
sli1698	ch10	44404212	TTTCGTGCACATTGACAACA	CAACCCTTGTTCCCAAGAAA	32	cactagtgatatggtcaactttataaggcttc	1	0		2	0.5			1	0
sli1699	ch10	44660203	GAAGGGTCAATAAAGGGGGA	AAGGGGCAACAAATGACAAG	14	aattctcccaatat	2	0.21875		1	0			1	0
sli1700	ch10	44856970	TGGAATGGGATCTTAGCCTTT	TTCGCAAAATCATCGTGGTA	4	tata	2	0.21875		1	0			1	0
sli1701	ch10	45016896	TCACCGGCTAGACCACAAAT	GGAAATGGCGATAGTGGAGA	14	caaaaattttaaat	2	0.21875		1	0			1	0
sli1702	ch10	45225870	GATCTTCGTAATTCAAGGGTCA	CGGAAAGCTTCTCATTGCTT	10	gatgaatttg	1	0		2	0.5			1	0
sli1703	ch10	45416184	AAGGAAAGAGGGTGATGGCT	GATTCGTGAAAACTCTTCCCC	16	aagtcctgctgattcg	1	0		2	0.5			1	0
sli1704	ch10	45624242	CCTGCATCTGCATCATGAAA	CGAACGGAGTTGCATCACTA	6	tgtgtg	1	0		2	0.5			1	0
sli1705	ch10	45807120	CAACATCAAATTGGGAGGCT	TGGCCTTTCATCTGAGCTTT	12	caactccacctg	1	0		2	0.5			1	0
sli1706	ch10	46571553	CTGATTGCACAACCTATGCG	TGAGTGTCACGATTCCAAGG	18	atgataataataataata	1	0		2	0.5			1	0
sli1707	ch10	46656929	TTTTCTTCGCATGGGGTAAG	TCCTCTTCCAACCAGCACTT	4	cttt	1	0		2	0.5			1	0
sli1709	ch10	47252365	AAAGAAATTTCAGGAGGCCC	TGATCGAACACCTTGCTTCA	17	ttgatgataaggatagg	1	0		2	0.5			1	0
sli1711	ch10	48273626	CAAGCATTTAAAACACCCCG	TGTTGGCAACGTAAGGAGAA	4	tatt	2	0.21875		1	0			1	0
sli1712	ch10	48431062	GGATTCATATGGTCAACGCA	GTTCATTCCGGTCCAGTGAT	5	tgatt	2	0.492188		1	0			1	0
sli1714	ch10	48827968	GCTCGACCACTCATGCTTTT	GAGATATTCACGCCTCAGCC	12	gataataaaatt	1	0		2	0.375			1	0
sli1715	ch10	49144852	ATGATATGCGCTGGTTCCTC	CATGGCTGGGACCTACCTTA	20	acatggacctctctaggttg	1	0		2	0.375			1	0
sli1716	ch10	49381367	TCCGAGAGACTAAAACCTTCTCC	GCATTCGGAAAATCGATCA	7	ttcttga	2	0.21875		2	0.375			1	0
sli1717	ch10	49557627	TGTGTCGAAAGTTGGTTTCA	TGTTCCGACATTACAAGGTTGA	6	ttatta	2	0.21875		2	0.375			1	0
sli1718	ch10	49721045	AGGACAACCTGGTGCATAAAG	CCTGCCTTTCAATTCGTGTT	16	aggcttattgttttgc	1	0		2	0.375			1	0
sli1719	ch10	49946259	AACGACGTTGGAAAGGAACA	CCGATTGAGTTTGGAACAAGA	7	caaatat	1	0		2	0.375			1	0
sli1720	ch10	50123535	TCCTTCTCTGGGAACATCTCTC	GCATTTTGGATACGAGAGGG	4	ttct	1	0		2	0.375			1	0
sli1721	ch10	50710895	GCAGGGGATAGCATTTTGAA	TCAACCACATTGTCAAACCG	11	attgccatagc	1	0		2	0.5			1	0
sli1722	ch10	50914993	TCACTCCACCTTCCTCCTTG	GTAACCATTTCATCCGCTGG	5	tccca	2	0.46875		2	0.375			1	0
sli1724	ch10	51329271	CACTTTTGATGTCACACCCG	TTTAAACACTTTCCCGCACC	10	tattgggacc	2	0.375		2	0.375			1	0
sli1726	ch10	51965156	TTTGAGGGCCCATCTTAGTG	ACTGTTTGGGCCATGCTATC	8	gtctaaga	2	0.46875		2	0.5			1	0
sli1728	ch10	52304278	CCAAACTCAACCGCAAAAAT	CGACCGATTTCAACACCTTT	14	attatataaaaaaa	2	0.375		2	0.5			1	0
sli1729	ch10	52603133	GGAGATTTCAACGGTGAAGAGA	ACCACAGGCATCGTTTCTTT	7	aatcaaa	2	0.5		1	0			1	0
sli1731	ch10	52916334	TTGCTGCCTCATTGTTTAGC	TGTCATCAAAACCCAAACCA	14	atagatagatagat	5	0.75		3	0.625			2	0.18
sli1732	ch10	53247472	TGTTGACATTGCTTATGGTCCT	GGCATGAATAACGCCAAAAT	24	gctgtgaaatcttgtacataaatc	1	0		2	0.5			1	0
sli1733	ch10	53480801	TTCTCCCCCTTCTCCTTTTT	GGGGAGGAGGAGAATTAGAAA	9	tccttctcc	2	0.21875		1	0			1	0
sli1734	ch10	53651085	TGTAAGAGCGCCAAGGAAAT	CCTTAGAGTGCTGGAATCAACA	10	cccacacttc	1	0		1	0			1	0
sli1735	ch10	53819860	CGTGAATGCCATCTTCATTG	CATGTTGACGCTCATGTTCA	12	atatgaacgtca	1	0		2	0.5			1	0
sli1736	ch10	54128848	TAACCCATAGCCATAACCCG	TAGGATTTTGGGTGAAACGC	12	acccgccacata	2	0.46875		1	0			1	0
sli1737	ch10	54342138	AACAGCCCTCCAAGCTCTTT	GCTTGGGGTGTTTGAGAAAT	12	ctagagggaagg	1	0		2	0.5			1	0
sli1738	ch10	54666890	GGCCCCAATAAGGACCTAAA	GACTCCGTCGCCTAACACTT	11	atccacgtctt	2	0.21875		1	0			1	0
sli1740	ch10	55425299	GAAAAGATAGCAGCGCAAGG	CCTAAATGACGCATCACCCT	8	caaccaat	2	0.21875		1	0			1	0
sli1742	ch10	55812585	TGTGGAATCCATGAGTTGGA	GATGGTTAGAATTGCTCAAGGA	68	aacaacctgcttaaggcatcaataaccacattagccttaactgggtggtaatgaatgctcatgtcata	1	0		2	0.375			1	0
sli1743	ch10	56096482	TATGTTGCGTGGCTTGTTTG	ATTGAAGGGTTGTGGTCTGG	13	cctaaacgactgt	1	0		2	0.5			1	0
sli1744	ch10	56219042	AGGTCGATTGGCAAACTATTG	CAAACTAGGAAACCATCAAGCA	15	ttattattattatta	4	0.65625		4	0.75			1	0
sli1746	ch10	57332128	CCGGCAAAACAGAGTGGTAT	CCCAGGAATAAAGGGAATTG	6	tgttat	2	0.375		1	0			1	0
sli1747	ch10	57512378	TTGGGATTTAGGAGGTCAGG	GCCTGATGTCCAGCATTTCT	19	ataaatgcagcagccaata	2	0.5		2	0.375			1	0
sli1748	ch10	57734522	ATTAGGACCACGACCCATGA	CCGGAGCTTCTATGATTTCG	10	cctgagagca	2	0.21875		2	0.375			1	0
sli1749	ch10	57944362	TGGAGAAAATCATGTTGGGAG	GCCAGGTGAAAATTAAAGACCA	30	caaatttaataggagctctaatatgagtgc	1	0		2	0.5			1	0
sli1750	ch10	58137974	TGAGCCACCCAAACTCATTA	TCCAATCTGGAAAGGTCAGT	11	agttttatata	2	0.21875		1	0			1	0
sli1751	ch10	58391497	ATTCGCAAGGTGGAAATGAC	CCCAAATTTCGATTCGCTTA	4	aagt	2	0.21875		1	0			1	0
sli1752	ch10	58546609	CCAACACATAAGTACGGCCA	GCACTTGGGGATGAAATGAT	14	ttttcttttttttc	1	0		2	0.375			1	0
sli1753	ch10	58710025	AGTTGACTCAATTCTGTGCCA	ATTTATGCCTTTCCCCACTG	10	tcaaaccgaa	2	0.5		1	0			1	0
sli36	ch10	58731500	ACCCTTTTGAGGCATGATGA	TTTGCGCCTAATTTCTTTCG	15	atcaataacaataat	2	0.21875		2	0.375			1	0
sli1754	ch10	58944434	CTGCAAAAACAACCGACCTT	ATCGTTTTATCCGATGGGTG	4	cgac	1	0		1	0			1	0
sli56	ch10	58966172	AGTCCGGTAAAGTCCGTCCT	ATATCCTTCCCCTTCCATCG	5	aacgt	1	0		2	0.46875			2	0.18
sli1755	ch10	59149341	GTTGTGCATTCCATTTGCTG	ATGACAGCCATTCTTTTGGG	19	caccaattcagattcagtt	2	0.21875		2	0.375			1	0
sli1756	ch10	59321361	GGAATTGAGTTTGCTGACTCGT	AGGGCTTGTTTGGTGTGAAG	9	tagcggtcg	3	0.476562		1	0			1	0
sli1757	ch10	59550548	AAAAGGACGGGAACAGACCT	TGCATGTAGCCATGTAGTAAGC	9	cccttctct	1	0		2	0.5			1	0
sli1758	ch10	59715748	CAAGACGGTAACATAAGCGGA	ATCATGTTTCCCCAGTGTGT	10	cctcgactta	1	0		2	0.375			1	0
sli1759	ch10	59904555	TTTCGAGTATAGGGGAGGGG	TCCTAAAAGTTCCACCCACC	8	tgggtggg	2	0.46875		1	0			1	0
sli1760	ch10	60124641	GATCATCAGGCAATTCCACC	CCTATTTTCCCAAGAGGGGT	43	gttcttcttgaagaagtagatacaaaataccttctgaacaata	2	0.21875		1	0			1	0
sli1761	ch10	60334483	CCCACCCCACTCTCACTAAA	GGAGAAAGGTTAGTGGCTTTAAGTT	4	aaaa	2	0.375		2	0.375			1	0
sli1762	ch10	60519939	GGGTGGTGCATAAATTTGGA	CAGCAAGTGTGAGTTCATCG	16	gatgatgaagtgactt	2	0.21875		2	0.375			1	0
sli1763	ch10	60719547	TGCAGAGCCCAAGGATCTAT	GCCGTAGGAATAGCCTGTTG	18	ggaccacaaggatctatt	1	0		2	0.375			1	0
sli55	ch10	60719547	TGCAGAGCCCAAGGATCTAT	GCCGTAGGAATAGCCTGTTG	18	ggaccacaaggatctatt	2	0.117188		2	0.375			1	0
sli1764	ch10	60908684	GTTGCAAAAGGTGATGATCG	CGTTATCGAAGGATGTTTACAGG	15	tcgtcttatttgcta	2	0.375		1	0			1	0
sli1765	ch10	61250837	CAATTGTTCCACCTACAAACCA	ATCATGTCATGCTTGGGGTT	6	tattga	2	0.429688		1	0			1	0
sli1766	ch10	61417367	CCGATGAGAAGATTCAACAGAA	GCATTCTTGATCCAGCCAAT	19	ctcagtaatctgatcatta	2	0.375		1	0			1	0
sli1767	ch10	61621726	CCTCTCTGGACTTTGTTGGTG	GGCGTCTATTTGCTTTCCCT	4	atat	2	0.117188		1	0			2	0.32
sli1768	ch10	61806343	TAGTTGAGGTGCAAGCAAGC	AGTCGTGTGGGCAATAGGTC	8	ctcggact	2	0.21875		1	0			1	0
sli1769	ch10	62020264	CTTCCACCGTACACCCCTAA	TCAGACGCGTGATAGAGTGC	7	gaatcta	2	0.375		1	0			1	0
sli1770	ch10	62204697	CGGCCTATCACTATCCTCCA	CGGAGGGGGTACGTTAGATA	9	caacgatga	3	0.46875		1	0			1	0
sli1771	ch10	62410124	CACAAGCACCCATTGACTTT	TAATGGGCATTGAACCCCT	16	atgtgaagtcacagat	2	0.375		1	0			1	0
sli1772	ch10	62602294	TGATCGTAGCTTTCTGAGGGA	GCGTCTCGATTAATTTTACGG	27	aattccctaaggagataattgttaaac	1	0		1	0			1	0
sli1773	ch10	62808491	GAGTGCGTCAAATCAAGCAA	TCGAATCGGTGGATAAGATT	74	aagaaaagtataaatatatcctgaattatcgtaaattatatgcaaatgtttttcatcatatttttgagacattg	2	0.21875		1	0			1	0
sli1774	ch10	63045955	CGAGTCCGAGAATGTGGTTT	CCTAGGAGTGGCAAGTTTCG	8	cacttttc	2	0.21875		2	0.375			2	0.18
sli1775	ch10	63222465	AGCTCCCCTCACACTTGCTA	GACCCCTCTATCTTTTGACCC	6	ctctct	3	0.398438		1	0			1	0
sli1776	ch10	63490896	GTCTTCAAATCTTGGGTCCG	TCCGCTATACCTGAGGAAACA	21	tatagatataggtgatcatat	2	0.375		1	0			1	0
sli1777	ch10	63603848	TCGATAAGCTGAATAGGCCC	CCGGGCTCAGACATTTTTAT	65	tgtagtacgtgatctagattaagtcggagctccaaacaccgagtgaaaaaccacaaaaaagggca	3	0.648438		1	0			1	0
sli1778	ch10	63809595	TGGCCATATCTCGTTTACCA	GGCGACATAAGAGATGACCC	9	tgttcgatc	2	0.21875		2	0.375			1	0
sli1779	ch10	64001768	ATTCCGCAAATGAGATCTGG	ACCCCATAGCCAGCATTTTT	8	aaaaaaat	1	0		2	0.375			2	0.48
sli1780	ch10	64253644	TGGGTTTGGCATAGATGGAT	TGAATTTTCACAACGCTTGC	18	aagctttgatccctcgct	2	0.304688		1	0			1	0
sli1781	ch10	64409288	GGCCATACGAAAACAAGGAA	AGGAAAAGTCCATACCCTTGA	6	atccag	2	0.5		1	0			1	0
sli1782	ch10	64621086	TCCATTGTTCCATTTAGGCTG	CTTTTGGTGCAGGCTTTCTT	14	cttatgatcataga	1	0		1	0			1	0
sli2964	ch11	329574	TGTGTAGTGATGCTTTTGAGAG	ATTATACGCTTACTGTGTTTTGTT	-	-	1	0		1	0			1	0
sli1786	ch11	603639	GCAATACCAAATGGACACCA	AGTGCTTCTTGCGTCTCAAA	14	atatatatatatac	4	0.71875		3	0.625			1	0
sli2965	ch11	1046290	ACACCTTTCCGAGCATCCT	AGCAGCATTTCCTTACCTTCTT	4	aaaa	1	0		1	0			1	0
sli2966	ch11	1106470	CGGAATCTTATGCGTTGGT	CTCCGACTCTTGAATACACTCTTA	14	ataaattgtagtct	2	0.5		1	0			1	0
sli1788	ch11	1206717	TTTCAACGCATTCTCACAGC	TTTTCCTTTTTCTTGGGGGT	16	ccaccccacccccacc	3	0.429688		1	0			1	0
sli1789	ch11	1400540	TCCATGTGGAATGTTGTTGC	TTCTCTTTTTCTCTCCCAAAGC	4	gtat	1	0		1	0			1	0
sli1790	ch11	1649153	ATTGATCGATAGACCGCCTG	CCGGAAAAGAGATTCGATGA	22	attagattcggtcaaaacgaag	2	0.46875		1	0			1	0
sli2967	ch11	1926265	TTCCCTAAGGCAAAAAGTATG	TTCCCTGGACAAAAGTAAGA	5	tgtgc	1	0		2	0.375			1	0
sli1792	ch11	2427436	GAGAGACGAGCGAGTGAAAGA	TCGCTTGATTCTCTCCTTCC	22	tatatatatatatatatatata	5	0.726562		1	0			2	0.18
sli2968	ch11	2538730	GAGGCAGCTTCTTGTTCTAT	TATGTACCTGTATTCACCCTTATT	8	acttactg	2	0.375		1	0			1	0
sli1793	ch11	2613740	CGTGTCTTTCAATAACGGAGC	TGGATAATGGATATCGGGTGA	11	ttctatattta	2	0.117188		1	0			1	0
sli1794	ch11	2813977	AGATGGAAAATGCAAGGCTG	ACCGTAAATCCTGAACACGG	8	ggacttat	3	0.21875		1	0			1	0
sli1795	ch11	3007539	CCATGCAGAAAGCTGGATTC	TATCCATCGGAGGTTACCCA	4	acat	2	0.375		1	0			1	0
sli3004	ch11	3291601	AATTGGATCTTTGTTTAGTGT	GGTACGAGCCATCTGAA	3	aaa	1	0		1	0			1	0
sli2999	ch11	3291986	ATGGGTGTTTCTTTGATTTG	AACCCCACTTTACAGAACTC	3	ttg	1	0		1	0			1	0
sli3025	ch11	3386370	TGCCAAAGGATACAGAG	TAAGATAACAAGACTAACCACT	3	gaa	1	0		1	0			1	0
sli3022	ch11	3389608	AATTTTTCTCTTTTACCA	TATATTTATTCGACATTTTA	4	aaaa	2	0.375		2	0.5			1	0
sli2969	ch11	3700349	CTTATTCATGGTGGGCTGCTA	CCCATGCTAAAGTACAAAGTGC	5	tcata	2	0.375		2	0.5			2	0.18
sli1797	ch11	4000481	CTTGTCCAGGATTTGGGTGT	TTTCCAAGAGTCAAGTGGGC	6	taaaaa	2	0.492188		2	0.375			1	0
sli1798	ch11	4216392	GGGGTTTCGAACTTGAGACA	TGCATATACTCCACCCTCCC	12	ccataagcgaga	2	0.375		2	0.375			2	0.18
sli1800	ch11	4618645	TGGGGGCAGAATTAAAAGTG	TCGTATCCTCGGTGAGTTGA	10	aggtgaggtg	2	0.375		2	0.375			2	0.495
sli1802	ch11	5024371	ATATGGGCAACTGAGAACGG	TCTGAAAAGCGGTTCTGGTG	11	cttcttatctg	1	0		1	0			1	0
sli3016	ch11	5343096	TTTTTGTCGCGATTCATTAT	TGTGTTACCTACGATTGTTTTACT	8	tgatgagg	2	0.21875		1	0			1	0
sli3007	ch11	5345976	GCATTACGGCACTTTATTTTCACT	GGTTACCCAAGCTCCTATCTCC	2	ct	1	0		1	0			2	0.48
sli3008	ch11	5346456	TCTCAATCCTTCTGCCATACAAAA	TCACATCACACCGGAATCTAAGTT	9	tcttttcaa	2	0.117188		1	0			2	0.48
sli3010	ch11	5348796	ATGTATGATGCCCTAAGAGTATTC	AAAGGTAAACATCATGGTAAAGAC	2	tg	1	0		1	0			2	0.48
sli3011	ch11	5349696	ACGGGTTATCTGGTGAGG	CAACAAAAGAAGATGAAGAAAT	3	aaa	1	0		1	0			2	0.48
sli3012	ch11	5372256	TAAATAGTAGATAGAAGAAATAAA	CTAGATAGGACAAGAAAGAT	2	ct	1	0		1	0			2	0.48
sli3014	ch11	5375189	TATATTTGCTCTTACTTGTGT	AACCTTTTTCTATGTCGT	2	tt	2	0.21875		1	0			2	0.48
sli3013	ch11	5375189	TCAAACGAAGATAGGAGTAAGAT	TGGAACATTGAAGAACAGGT	22	aatcttttacaggattggtgcg	1	0		1	0			2	0.48
sli3015	ch11	5375789	AACACTGGCGACTTTGGATAA	AACCTGTTGCTAGTGTGAGATGAC	11	cagtaatatct	2	0.375		2	0.375			2	0.48
sli3006	ch11	5384796	GTGGAGCTTCGTGGGAGTG	ACGGGGTAAGAGCTATCATTGG	13	ctatatgataaga	2	0.21875		1	0			2	0.48
sli3017	ch11	5434222	TAAAAATATAAACGAGTCTGT	TAAAGTTAAGGGTCATAGTT	13	catgagtacgaca	1	0		-	-			2	0.375
sli3018	ch11	5503931	CTGCAAAATTTCAACCAACCA	TCCGAGTAGAGGGCAATGATAAGT	15	tgagcttgacccaga	1	0		1	0			2	0.42
sli1803	ch11	6006873	GACTTGACTTCCCAAACACCA	GGCAATCATGTAGACTCCGAA	8	ttttttat	1	0		1	0			2	0.32
sli1804	ch11	6318606	TCCGTTGGTATATTTCGCTTTC	TTTGTTGCTCGGGTCCTAAT	9	ttcaaatta	1	0		2	0.375			2	0.32
sli1805b	ch11	6513632	GCAAAAACGGAGAAACCAAA	AGATATTGGGCCCATGCTAA	8	atatatat	5	0.75		2	0.375			3	0.66
sli1806	ch11	7159461	GTCGTCACTTTCTTTGCGGT	GGGAGGGAATCTAAACGTGG	9	atgcggtta	1	0		2	0.5			2	0.455
sli2970	ch11	7647141	TGTAAGGCATCCAAGTGA	GAAAATGATGCAGAAAATACA	5	tcatg	2	0.489796		2	0.5			2	0.32
sli2971	ch11	7716441	GCATGACTTCCAGCCAAATCTA	TTCGAGCCAAAGCACCACT	5	ccagc	1	0		2	0.375			2	0.42
sli1807	ch11	7857306	GGTCAAGCTTCAAGGAGCAG	CAACCTATGTTCATCGCACG	8	gctccgta	2	0.5		2	0.375			1	0
sli2972	ch11	8361109	TGGAATCCCTCTGTCAGGA	TTTGGCCACTATTTTCCTTATG	9	caaatattt	2	0.429688		2	0.5			1	0
sli1809	ch11	8624494	CGGCAAAAGCATCAATATCC	TGAAGCATATAGCCCTTCCG	27	agaatatatttgtcttttttccctttc	2	0.21875		2	0.5			2	0.32
sli1810	ch11	8842407	CCTGTTTGGCAACACTTTGA	AACAGTCCGGGGCTTATACA	11	acattgtaaac	1	0		2	0.5			2	0.32
sli1812	ch11	9244022	TGTCAGAATGACAAGCAGCC	AGGTTCGATTGGAATGCAAG	17	cctattaaacaaagcaa	1	0		2	0.5			2	0.32
sli3026	ch11	9464019	CATAGCCAACTCGAACTCCAT	CACACTCGACTCAAGACCAAACT	-	-	1	0		1	0			1	0
sli1814	ch11	9735234	CGCTTGTTGCTTAGTAAAATGG	TTTCTTCCAAGTCCAACCCA	13	aaatttctcatgg	1	0		1	0			2	0.18
sli1816	ch11	10544180	TGGCCATAGAAATGGTGAGA	TGAAGGGACTTGGTCTTTGG	7	agaatca	1	0		2	0.375			2	0.42
sli1817	ch11	11208728	CCATTCGTTGACCTTCCAAC	TGGGCGAGTTAATGGGTCTA	16	attgaccttccaactc	2	0.375		2	0.5			2	0.42
sli1818	ch11	11483409	AGCACTTAGGGGTTGTTTGAA	TCCACATAACTAATACCCGCA	17	aggcattttagttatgc	1	0		2	0.5			2	0.42
sli1819	ch11	11754980	AGAAATGTGATCCCCAATCG	GAATTGTGCAGAAGGAAGCA	7	aggaaaa	1	0		2	0.5			2	0.42
sli1820	ch11	12872550	CAACCGTCCTCTCGAACATT	TGCAACCCTTGACTTGAGAA	26	atgctaaacaactatcgctaagcata	2	0.21875		2	0.5			2	0.42
sli1821	ch11	13020228	GGCACGTGGGTGAATAAAAC	AGAATTCACGCTAGGGCTTG	10	cctcttttct	1	0		2	0.5			2	0.42
sli1822	ch11	13213272	ACGATGAAATAACTTGGCGG	GCATGTTTCCAGTTCAGCAG	6	aaaaag	3	0.648438		2	0.5			2	0.455
sli1825a	ch11	14813822	GGTTCCGACCATTGAAGAGA	GAGAGAAGCAAGAAGCACCC	6	atatat	4	0.5625		3	0.625			1	0
sli1826	ch11	15633344	TGAAGTCCAATCCATGACCA	TCCTAAGAAGGGGCGAATTT	8	tccttgaa	1	0		2	0.5			2	0.42
sli1827	ch11	16237099	GGGTTCTTCAACAGACGCTT	GTGAGCAGTAGCTGCTGGAA	10	atatctgcaa	2	0.429688		2	0.5			2	0.48
sli1828	ch11	16488235	CCGTAATGTCAAGGAGGGAA	AACTTGTCGCCATAGGCTTG	19	actaaaattatccatatat	2	0.117188		2	0.5			2	0.42
sli1829	ch11	16791737	TGTCCGAAATCTCAGAGACACA	CCAACGCTGGTTCACTTTTT	4	acac	1	0		2	0.375			2	0.42
sli1830	ch11	17087570	AATCGCCAAAATTCAAGGTG	TCGAGGTTTGGATTTCTTGG	12	atatatatatat	6	0.78125		2	0.375			3	0.56
sli1831	ch11	17484021	GGAAGCTTGGATTAAAGGGG	CAGTCGCTTAGGAAACCGAG	23	ctcttgagtggtatgggccacct	1	0		2	0.5			2	0.48
sli1832	ch11	17698006	GAAAAGTGCCTAGGAGCACAA	ATGGTCGGGACATCAAAAAG	15	tcctagtttaaagtt	1	0		2	0.5			2	0.48
[truncated: 278 more rows]
