# Supplementary material for: In Silico Identification and Experimental Validation of Insertion–Deletion Polymorphisms in Tomato Genome
Source: DNA Res. 2014 Mar 11;21(4):429–38. doi: 10.1093/dnares/dsu008 (PMC4131836; doi:10.1093/dnares/dsu008)
Supplement: Supplementary Data [file supp_dsu008_dsu008supp_table2.xls]

## Sheet: Sheet1
Table S2. Sizes and number of InDels predicted between LA 1589 and Heinz 1706, and percentage of non-detectable polymorphism for each InDel size
InDel size (bp)	No. of predicted InDels	No. of InDels for PCR validation1	Non-detectable InDels
			Number	Percentage
1	78746	-	-	-
2	23434	19	1	5.26316
3	9183	89	32	35.9551
4	5660	392	85	21.6837
5	2731	197	47	23.8579
6	2896	240	37	15.4167
7	1997	151	24	15.894
8	2392	192	28	14.5833
9	2231	168	22	13.0952
10	1926	168	21	12.5
11	1561	132	18	13.6364
12	1685	149	28	18.7919
13	1059	98	13	13.2653
14	1057	98	14	14.2857
15	847	77	10	12.987
16	688	61	11	18.0328
17	568	56	11	19.6429
18	594	44	8	18.1818
19	551	65	13	20
20	459	42	5	11.9048
21	450	32	6	18.75
22	352	30	7	23.3333
23	325	27	6	22.2222
24	324	19	1	5.26316
25	267	15	3	20
26	255	17	4	23.5294
27	194	23	1	4.34783
28	237	15	4	26.6667
29	178	10	2	20
30	219	15	2	13.3333
31	186	11	3	27.2727
32	169	11	-	-
33	160	7	-	-
34	160	6	2	33.3333
35	115	6	-	-
36	113	5	1	20
37	85	5	1	20
38	79	3	1	33.3333
39	75	3	2	66.6667
40	83	5	2	40
41	66	5	1	20
42	70	2	-	-
43	53	5	2	40
44	63	-	-	-
45	61	1	-	-
46	52	-	-	-
47	53	4	-	-
48	57	1	1	100
49	41	-	-	-
50	41	2	-	-
51	41	2	1	50
52	38	-	-	-
53	51	5	-	-
54	37	-	-	-
55	31	1	1	100
56	35	-	-	-
57	39	-	-	-
58	32	3	-	-
59	26	1	-	-
60	23	1	-	-
61	23	2	-	-
62	28	1	-	-
63	43	2	-	-
64	28	2	1	100
65	20	1	-	-
66	20	1	-	-
67	27	1	-	-
68	16	1	-	-
69	18	1	1	100
70	25	-	-	-
71	15	-	-	-
72	23	-	-	-
73	19	-	-	-
74	19	2	-	-
75	12	-	-	-
76	18	1	-	-
77	14	-	-	-
78	11	-	-	-
79	14	1	1	100
80	12	-	-	-
81	16	-	-	-
82	7	-	-	-
83	13	-	-	-
84	16	1	-	-
85	21	-	-	-
86	11	-	-	-
87	2	-	-	-
91	1	-	-	-
92	1	-	-	-
94	1	-	-	-
Total	145695	2753	485	17.6235
1 Some markers (276) were not included due to PCR failure or lack of InDel length information. Therefore, the percentage of non-polymorphic InDels could be slightly high for some InDel size.
