# Supplementary material for: In Silico Identification and Experimental Validation of Insertion–Deletion Polymorphisms in Tomato Genome
Source: DNA Res. 2014 Mar 11;21(4):429–38. doi: 10.1093/dnares/dsu008 (PMC4131836; doi:10.1093/dnares/dsu008)
Supplement: Supplementary Data [file supp_dsu008_dsu008supp_table3.xls]

## Sheet: Sheet1
Table S3. Pairwise comparison of number and percentage (in parentheses) of InDels among 22 tomato genotypes
	LA 1269	PI 128216	LA 0373	LA 0400	LA 0722	LA 1582	LA 2181	LA 1589	Heinz 1706	OH 88119	OH 9242	Liger 87-5	M 82	Money maker	Fla7600	Baiguoqiangfeng	Shijifeng	Zhongshu 5	Black cherry	LA 1310	LA 4133
PI 128216	568 (25.1)
LA 0373	676 (29.8)	325 (14.3)
LA 0400	751 (33.2)	546 (24.1)	518 (22.8)
LA 0722	642 (28.4)	349 (15.4)	404 (17.8)	480 (21.2)
LA 1582	681 (30.1)	434 (19.1)	462 (20.3)	491 (21.7)	356 (15.7)
LA 2181	827 (36.6)	688 (30.3)	650 (28.7)	752 (33.2)	695 (30.7)	683 (30.1)
LA 1589	782 (34.5)	454 (20.0)	535 (23.6)	720 (31.7)	499 (22.0)	551 (24.3)	822 (36.2)
Heinz 1706	1786 (78.9)	1919 (84.5)	1873 (82.5)	1745 (76.9)	1887 (83.1)	1842 (81.2)	1629 (71.8)	2272 (100.0)
OH 88119	1667 (73.6)	1778 (78.3)	1732 (76.4)	1656 (73.0)	1738 (76.6)	1697 (74.9)	1496 (66.0)	2093 (92.2)	199 (8.8)
OH 9242	1719 (75.9)	1829 (80.5)	1784 (78.6)	1670 (73.6)	1794 (79.0)	1758 (77.5)	1567 (69.1)	2163 (95.2)	195 (8.6)	234 (10.3)
Liger 87-5	1571 (69.4)	1602 (70.6)	1559 (68.7)	1517 (66.9)	1565 (68.9)	1535 (67.7)	1396 (61.6)	1910 (84.1)	396 (17.4)	277 (12.2)	304 (13.4)
M 82	1575 (69.5)	1602 (70.6)	1560 (68.8)	1517 (66.9)	1557 (68.6)	1537 (67.8)	1392 (61.4)	1912 (84.2)	395 (17.4)	281 (12.4)	316 (13.9)	34 (1.5)
Money maker	1751 (77.3)	1865 (82.2)	1820 (80.2)	1690 (74.5)	1831 (80.7)	1782 (78.6)	1575 (69.5)	2191 (96.5)	107 (4.7)	206 (9.1)	200 (8.8)	399 (17.6)	402 (17.7)
Fla7600	1647 (72.7)	1763 (77.7)	1719 (75.7)	1596 (70.3)	1718 (75.7)	1693 (74.7)	1463 (64.5)	2076 (91.4)	230 (10.1)	303 (13.4)	291 (12.8)	373 (16.4)	381 (16.8)	228 (10.0)
Baiguoqiangfeng	1691 (74.7)	1803 (79.4)	1755 (77.3)	1634 (72.0)	1754 (77.3)	1736 (76.6)	1512 (66.7)	2122 (93.4)	182 (8.0)	274 (12.1)	245 (10.8)	341 (15.0)	343 (15.1)	170 (7.5)	116 (5.1)
Shijifeng	1622 (71.6)	1707 (75.2)	1670 (73.6)	1632 (71.9)	1733 (76.3)	1711 (75.5)	1435 (63.3)	2016 (88.8)	304 (13.4)	382 (16.8)	358 (15.8)	439 (19.3)	449 (19.8)	294 (13.0)	216 (9.5)	183 (8.1)
Zhongshu 5	1706 (75.3)	1809 (79.7)	1763 (77.7)	1650 (72.7)	1762 (77.6)	1743 (76.9)	1522 (67.1)	2131 (93.8)	171 (7.5)	278 (12.2)	256 (11.3)	350 (15.4)	357 (15.7)	175 (7.7)	140 (6.2)	34 (1.5)	198 (8.7)
Black cherry	1581 (69.8)	1647 (72.6)	1610 (71.0)	1579 (69.7)	1617 (71.2)	1612 (71.1)	1378 (60.8)	1948 (85.8)	363 (16.0)	289 (12.7)	414 (18.2)	337 (14.9)	346 (15.3)	339 (14.9)	342 (15.1)	300 (13.2)	398 (17.5)	306 (13.5)
LA 1310	1612 (71.2)	1671 (73.6)	1629 (71.8)	1501 (66.2)	1632 (71.9)	1590 (70.2)	1464 (64.6)	1970 (86.8)	406 (17.9)	503 (22.2)	430 (18.9)	527 (23.2)	530 (23.4)	392 (17.3)	538 (23.7)	475 (20.9)	534 (23.5)	465 (20.5)	633 (27.9)
LA 4133	1706 (75.3)	1816 (80.0)	1770 (78.0)	1655 (72.9)	1791 (78.9)	1734 (76.5)	1537 (67.8)	2130 (93.8)	185 (8.1)	292 (12.9)	298 (13.1)	480 (21.1)	481 (21.2)	175 (7.7)	295 (13.0)	249 (11.0)	357 (15.7)	254 (11.2)	398 (17.5)	416 (18.3)
PI 114490	1467 (64.8)	1419 (62.5)	1402 (61.8)	1419 (62.6)	1503 (66.3)	1490 (65.8)	1253 (55.3)	1734 (76.4)	603 (26.6)	692 (30.5)	663 (29.2)	764 (33.7)	768 (33.9)	581 (25.6)	501 (22.1)	512 (22.6)	537 (23.7)	520 (22.9)	664 (29.3)	714 (31.5)	568 (25.0)
