# Supplementary material for: In Silico Identification and Experimental Validation of Insertion–Deletion Polymorphisms in Tomato Genome
Source: DNA Res. 2014 Mar 11;21(4):429–38. doi: 10.1093/dnares/dsu008 (PMC4131836; doi:10.1093/dnares/dsu008)
Supplement: Supplementary Data [file supp_dsu008_dsu008supp_table4.xls]

## Sheet: Sheet1
Table S4 Genes with InDels in coding region
InDel name	Chromosome	InDel size (bp)	InDel type		ITAG annotation
sli2864	ch01	18	Deletion	Solyc01g068220	Predicted protein
sli2913	ch01	9	Deletion	Solyc01g098840	Mevalonate kinase (AHRD V1 **** Q944G2_HEVBR); contains Interpro domain(s) IPR006205 Mevalonate kinase
sli2938	ch01	9	Deletion	Solyc01g107410	PHD-finger family homeodomain protein (Fragment) (AHRD V1 *--- Q8H990_ORYSJ); contains Interpro domain(s) IPR019787 Zinc finger, PHD-finger
sli2947	ch01	6	Insertion	Solyc01g110440	Arginine decarboxylase (AHRD V1 **** Q9SCF0_DATST); contains Interpro domain(s) IPR002985 Arginine decarboxylase
sli336	ch02	9	Deletion	Solyc02g036390	Regulator of chromosome condensation domain-containing protein (AHRD V1 *--- D3BDN0_POLPA); contains Interpro domain(s) IPR009091 Regulator of chromosome condensation/beta-lactamase-inhibitor protein II
sli2739	ch02	12	Deletion	Solyc02g078160	Plant-specific domain TIGR01615 family protein (AHRD V1 ***- B6UDN7_MAIZE); contains Interpro domain(s) IPR006502 Protein of unknown function DUF506, plant
sli2775	ch02	6	Insertion	Solyc02g088000	Glycogen synthase (AHRD V1 **** D5MJP6_9BACT); contains Interpro domain(s) IPR011835 Glycogen/starch synthases, ADP-glucose type
sli2779	ch02	9	Deletion	Solyc02g089170	Alpha-1 4-glucan-protein synthase (AHRD V1 **-* B9RLK7_RICCO); contains Interpro domain(s) IPR004901 Alpha-1,4-glucan-protein synthase, UDP-forming
sli2463	ch03	6	Insertion	Solyc03g031760	Homeobox-leucine zipper protein ATHB-14 (AHRD V1 *-*- ATB14_ARATH); contains Interpro domain(s) IPR002913 Lipid-binding START
sli2514	ch03	6	Deletion	Solyc03g058550	Unknown Protein (AHRD V1)
sli2571	ch03	11	Deletion	Solyc03g034340	Ulp1 protease family C-terminal catalytic domain containing protein (AHRD V1 *-*- Q60D46_SOLDE); contains Interpro domain(s) IPR003653 Peptidase C48, SUMO/Sentrin/Ubl1
sli2579	ch03	11	Insertion	Solyc03g077880	Unknown Protein (AHRD V1)
sli2609	ch03	4	Deletion	Solyc03g095460	Unknown Protein (AHRD V1)
sli2616	ch03	4	Deletion	Solyc04g045320	Unknown Protein (AHRD V2)
sli2640	ch03	6	Deletion	Solyc03g113310	Unknown Protein (AHRD V1)
sli2675	ch03	12	Insertion	Solyc03g123680	Ring H2 finger protein (AHRD V1 *-*- D9ZHD8_HYPPE); contains Interpro domain(s) IPR018957 Zinc finger, C3HC4 RING-type
sli2193	ch04	6	Deletion	Solyc04g009130	Cc-nbs-lrr, resistance protein
sli2269	ch04	6	Insertion	Solyc04g026110	Cc-nbs, resistance protein fragment
sli2320	ch04	9	Deletion	Solyc04g049070	Alpha glucosidase II (AHRD V1 **** Q70AC6_SOLLC); contains Interpro domain(s) IPR000322 Glycoside hydrolase, family 31
sli2364	ch04	12	Deletion	Solyc04g052940	Unknown Protein (AHRD V1)
sli2398	ch04	9	Deletion	Solyc04g072940	Unknown Protein (AHRD V1)
sli2412	ch04	4	Deletion	Solyc04g078230	Natural resistance-associated macrophage protein 5 (AHRD V1 **-- D7M9F1_ARALY); contains Interpro domain(s) IPR001046 Natural resistance-associated macrophage protein
sli348	ch05	33	Deletion	Solyc05g006480	Mutator-like transposase-like protein
sli548	ch05	6	Deletion	Solyc05g041220	Transcriptional regulator STERILE APETALA (AHRD V1 ***- SAP_ARATH); contains Interpro domain(s) IPR017986 WD40 repeat, region
sli580	ch05	9	Insertion	Solyc05g050360	Cyclic nucleotide gated channel (AHRD V1 **** A9CRE4_MALDO); contains Interpro domain(s) IPR000595 Cyclic nucleotide-binding
sli693	ch06	10	Deletion	Solyc06g035930	Unknown Protein (AHRD V1)
sli749	ch06	6	Insertion	Solyc06g060480	Cys2/His2 zinc-finger transcription factor (AHRD V1 **** Q4U314_SILLA); contains Interpro domain(s) IPR007087 Zinc finger, C2H2-type
sli755	ch06	6	Deletion	Solyc06g062970	F1L3.5 (AHRD V1 **-- Q9LNR9_ARATH)
sli770	ch06	6	Insertion	Solyc06g069030	PAP fibrillin domain containing protein expressed (AHRD V1 **-- D8L9T8_WHEAT)
sli774	ch06	9	Insertion	Solyc06g071010	Unknown Protein (AHRD V1)
sli781	ch07	9	Insertion	Solyc07g006170	Exostosin-like (AHRD V1 ***- Q2HVN7_MEDTR); contains Interpro domain(s) IPR004263 Exostosin-like
sli63	ch07	3	Deletion	Solyc07g053640	Arabinogalactan-protein (AHRD V1 *-*- Q41256_NICAL)
sli1031	ch08	12	Deletion	Solyc08g006050	Unknown Protein (AHRD V1)
sli1036	ch08	15	Deletion	Solyc08g007340	COPII coat assembly protein sec16 (AHRD V1 *-*- B2W276_PYRTR)
sli1075	ch08	6	Insertion	Solyc08g041840	Unknown Protein (AHRD V1)
sli1235	ch08	4	Deletion	Solyc08g067220	Floral homeotic protein FBP1 (AHRD V1 *-*- FBP1_PETHY); contains Interpro domain(s) IPR002487 Transcription factor, K-box
sli1247	ch08	6	Deletion	Solyc08g074690	Polyphenol oxidase (AHRD V1 ***- C0LU17_9ROSI); contains Interpro domain(s) IPR016213 Polyphenol oxidase, plant
sli1266	ch08	18	Insertion	Solyc08g079290	Cytochrome P450
sli1267	ch08	6	Insertion	Solyc08g079550	HAT family dimerisation domain containing protein (AHRD V1 *-*- Q2QMZ1_ORYSJ)
sli1291	ch09	7	Deletion	Solyc09g015890	Lysosomal Pro-X carboxypeptidase (AHRD V1 **-* B6TWH6_MAIZE); contains Interpro domain(s) IPR008758 Peptidase S28
sli1296	ch09	6	Deletion	Solyc09g011380	BEL1-like homeodomain protein 9 (AHRD V1 *--- BLH9_ARATH); contains Interpro domain(s) IPR006563 POX
sli1452	ch09	7	Deletion	Solyc09g075400	Unknown Protein (AHRD V1)
sli1555	ch10	4	Insertion	Solyc10g011800	Unknown Protein (AHRD V1)
sli1672	ch10	61	Insertion	Solyc10g047860	Unknown Protein (AHRD V1)
sli1690	ch10	58	Insertion	Solyc10g049930	functional_description:"Cyclase (AHRD V1 ***- Q2I313_9ROSI)"
sli2965	ch11	4	Deletion	Solyc11g006320	Ubiquitin carboxyl-terminal hydrolase family protein expressed (AHRD V1 ***- Q2R2A3_ORYSJ); contains Interpro domain(s) IPR001394 Peptidase C19, ubiquitin carboxyl-terminal hydrolase 2
sli2966	ch11	14	Deletion	Solyc11g006400	Mitochondrial glycoprotein (AHRD V1 ***- B6TJH8_MAIZE); contains Interpro domain(s) IPR003428 Mitochondrial glycoprotein
sli2967	ch11	5	Insertion	Solyc11g007690	Pyruvate kinase (AHRD V1 **** A9P7U5_POPTR); contains Interpro domain(s) IPR001697 Pyruvate kinase
sli1806	ch11	9	Insertion	Solyc11g013800	Unknown Protein (AHRD V1)
sli3024	ch11	18	Deletion	Solyc11g065010	AR781 (AHRD V1 *-*- O48720_ARATH)
sli2996	ch11	5	Deletion	Solyc11g066690	OB-fold nucleic acid binding domain containing protein expressed (AHRD V1 ***- Q10F22_ORYSJ); contains Interpro domain(s) IPR004365 Nucleic acid binding, OB-fold, tRNA/helicase-type
sli2960	ch11	6	Deletion	Solyc11g068940	U-box domain-containing protein 24 (AHRD V1 ***- D7LAS1_ARALY); contains Interpro domain(s) IPR003613 U box domain
sli2956	ch11	6	Insertion	Solyc11g069020	Cc-nbs-lrr, resistance protein
sli1933	ch12	15	Deletion	Solyc12g006980	Leucine-rich repeat receptor-like protein kinase PEPR2 (AHRD V1 *--* PEPR2_ARATH); contains Interpro domain(s) IPR001611 Leucine-rich repeat
sli1936	ch12	6	Deletion	Solyc12g008610	Unknown Protein (AHRD V1)
sli1943	ch12	3	Deletion	Solyc12g010410	Homeobox protein knotted-1-like 3 (AHRD V1 ***- B6T3D1_MAIZE); contains Interpro domain(s) IPR005541 KNOX2
